# Supplementary material for: Larval secretions of parasitoid wasps are new effectors that impair host immune defences
Source: Crop Health. 2023 Nov 15;1(1):11. doi: 10.1007/s44297-023-00011-y (PMC12825982; doi:10.1007/s44297-023-00011-y)
Supplement: Supplementary file 2 — Additional file 2: Table S1. Lb larval secretions. Table S2. Lh larval secretions. Table S3. Enriched KEGG pathways of Lb-specific secretory proteins. Table S4. Serpins in Lb larval secretions. Table S5. Metallopeptidase in Lb larval secretions. [file 44297_2023_11_MOESM2_ESM.xlsx]

## Sheet: Content
Larval secretions of parasitoid wasps are new effectors that impair host immune defences
Lan Pang1,2,3, Zhi Dong1,2, Zhiguo Liu1,2, Feng Ting1,2, Wenqi Shi1,2, Yueqi Lu1,2, Yifeng Sheng1,2, Jiani Chen1,2,3, Xueying Guan3, Xuexin Chen3,4, Jianhua Huang1,2*
1Institute of Insect Sciences, Ministry of Agriculture Key Lab of Molecular Biology of Crop Pathogens and Insect Pests, Zhejiang University, Hangzhou, China
2Key Laboratory of Biology of Crop Pathogens and Insects of Zhejiang Province, Zhejiang University, Hangzhou, China
3Zhejiang Provincial Key Laboratory of Crop Genetic Resources, Institute of Crop Science, Plant Precision Breeding Academy, College of Agriculture and Biotechnology, Zhejiang University, Hangzhou, China
4Guangdong Laboratory for Lingnan Modern Agriculture, Guangzhou, China
*Corresponding author. Email: jhhuang@zju.edu.cn (J.H.)
Supplementary table list
Table S1 Lb larval secretions
Table S2 Lh larval secretions
Table S3 Enriched KEGG pathways of Lb-specific secretory proteins
Table S4 Serpins in Lb
Table S5 Metallopeptidase in Lb larval secretions

## Sheet: Table S1
Lb larval secretions ID	InterProScan	EggNOG annotation
LbLS1	Trypsin Inhibitor-like, cysteine rich domain;Serine protease inhibitor-like superfamily	Cysteine-rich venom protein
LbLS2	NA	NA
LbLS3	NA	NA
LbLS4	NA	NA
LbLS5	NA	NA
LbLS6	Pancreatic trypsin inhibitor Kunitz domain;Pancreatic trypsin inhibitor Kunitz domain supe...	BPTI/Kunitz family of serine protease inhibitors.
LbLS7	Carboxylesterase, type B;Alpha/Beta hydrolase fold	Carboxylesterase family
LbLS8	Carboxylesterase, type B;Alpha/Beta hydrolase fold	Belongs to the type-B carboxylesterase lipase family
LbLS9	NA	NA
LbLS10	Cellulose/chitin-binding protein, N-terminal	Pfam:Chitin_bind_3
LbLS11	Cellulose/chitin-binding protein, N-terminal	Lytic polysaccharide mono-oxygenase, cellulose-degrading
LbLS12	Carboxylesterase, type B;Alpha/Beta hydrolase fold	Belongs to the type-B carboxylesterase lipase family
LbLS13	NA	NA
LbLS14	Lipocalin/cytosolic fatty-acid binding domain;Invertebrate colouration protein;Calycin	Lipocalin-like domain
LbLS15	CUB domain;Serine proteases, trypsin domain;Peptidase S1A, chymotrypsin family;Peptidase S1, PA clan;Spermadhesin, CUB domain superfamily	Trypsin-like serine protease
LbLS16	Serine proteases, trypsin domain;Peptidase S1A, chymotrypsin family;Peptidase S1, PA clan	NA
LbLS17	NA	NA
LbLS18	NA	NA
LbLS19	Peptidase M20;N-acyl-L-amino-acid amidohydrolase;Peptidase M20, dimerisation domain;Bacterial exopeptidase dimerisation domain	Peptidase dimerisation domain
LbLS20	Serine proteases, trypsin domain;Peptidase S1A, chymotrypsin family;Peptidase S1, PA clan	Trypsin-like serine protease
LbLS21	NA	NA
LbLS22	Carboxylesterase, type B;Alpha/Beta hydrolase fold	Belongs to the type-B carboxylesterase lipase family
LbLS23	Acyl transferase domain superfamily;GroES-like superfamily;Polyketide synthase, ketoreductase domain;Beta-ketoacyl synthase, N-terminal;Beta-ketoacyl synthase, C-terminal;Acyl transferase;Acyl transferase/acyl hydrolase/lysophospholipase;Malonyl-CoA ACP transacylase, ACP-binding;Thiolase-like;Series([], );Polyketide synthase, beta-ketoacyl synthase domain;Polyketide synthase, enoylreductase domai…	It is involved in the biological process described with
LbLS24	NA	NA
LbLS25	NA	NA
LbLS26	NA	NA
LbLS27	Metallopeptidase, catalytic domain superfamily;ADAMTS, cysteine-rich domain 2	NA
LbLS28	Zona pellucida domain;PAN/Apple domain	PAN domain
LbLS29	Regulator of chromosome condensation, RCC1;Regulator of chromosome condensation 1/beta-lac...;PHR;PHR domain superfamily	PHR domain
LbLS30	Protein kinase domain;Protein kinase-like domain superfamily;Armadillo-like helical;WD40/YVTN repeat-like-containing domain superfa...;Armadillo-type fold;WD40-repeat-containing domain superfamily	Protein kinase domain
LbLS31	NA	NA
LbLS32	Cytochrome P450;SH3 domain;Cytochrome P450, E-class, group I;SoHo domain;SH3-like domain superfamily;PDZ superfamily;Cytochrome P450 superfamily;PDZ domain 6	Sorbin homologous domain
LbLS33	Leucine-rich repeat;Leucine-rich repeat domain superfamily	NA
LbLS34	Carboxylesterase, type B;Alpha/Beta hydrolase fold	Belongs to the type-B carboxylesterase lipase family
LbLS35	NA	NA
LbLS36	THAP-type zinc finger;Transposase protein;THAP-type zinc finger superfamily	Transposase protein
LbLS37	THAP-type zinc finger;Transposase protein;THAP-type zinc finger superfamily	Transposase protein
LbLS38	Peptidase M1, alanine aminopeptidase/leukotrien...;Peptidase M1, membrane alanine aminopeptidase;ERAP1-like C-terminal domain;Aminopeptidase N-type;Aminopeptidase N-like , N-terminal domain super...	zinc ion binding. It is involved in the biological process described with proteolysis
LbLS39	NA	NA
LbLS40	Peptidase M14, carboxypeptidase A;Carboxypeptidase-like, regulatory domain superf...	Carboxypeptidase regulatory-like domain
LbLS41	GPS motif;GPCR, family 2, secretin-like;Leucine-rich repeat;Immunoglobulin subtype;Immunoglobulin-like fold;Leucine-rich repeat domain superfamily;Immunoglobulin-like domain superfamily;GPCR family 2, extracellular hormone receptor d...	Leucine rich repeat C-terminal domain
LbLS42	Vacuolar protein sorting-associated protein 13,...;Vacuolar protein sorting-associated protein 13-...;Vacuolar protein sorting-associated protein 13,...;Vacuolar protein sorting-associated protein 13,...	Vacuolar-sorting-associated 13 protein C-terminal
LbLS43	Triacylglycerol lipase family;Pancreatic lipase;Lipase;Alpha/Beta hydrolase fold;Lipase, N-terminal	Lipase
LbLS44	GRIP domain	It is involved in the biological process described with protein targeting to Golgi
LbLS45	WD40 repeat;Soluble quinoprotein glucose/sorbosone dehydrog...;Quinoprotein alcohol dehydrogenase-like superfa...;WD40/YVTN repeat-like-containing domain superfa...	NA
LbLS46	NA	NA
LbLS47	Leucine-rich repeat;Leucine-rich repeat domain superfamily	Leucine Rich Repeat
LbLS48	Serpin domain;Serpin superfamily;Serpin superfamily, domain 1;Serpin superfamily, domain 2	SERine Proteinase INhibitors
LbLS49	THAP-type zinc finger;Transposase protein;THAP-type zinc finger superfamily	Transposase protein
LbLS50	Glycoside hydrolase family 38, N-terminal domain;Galactose mutarotase-like domain superfamily;Glycoside hydrolase/deacetylase, beta/alpha-barrel;Glycosyl hydrolase family 38, C-terminal;Glycosyl hydrolase, all-beta;Glycoside hydrolase family 38, central domain;Glycoside hydrolase 38, N-terminal domain super...;Glycoside hydrolase families 57/38, central dom...;Glycoside hydrolase family 38, centr…	carbohydrate binding. It is involved in the biological process described with mannose metabolic process
LbLS51	NA	-
LbLS52	NA	NA
LbLS53	NA	NA
LbLS54	Coagulation factor 5/8 C-terminal domain;SANT/Myb domain;VWFC domain;DnaJ domain;von Willebrand factor, type D domain;Chitin binding domain;Trypsin Inhibitor-like, cysteine rich domain;Transforming acidic coiled-coil-containing prot...;Galactose-binding-like domain superfamily;Homeobox-like domain superfamily;Uncharacterised domain, cysteine-rich;WD40/YVTN repeat-like-containing domain superfa...…	C-terminal cystine knot-like domain (CTCK)
LbLS55	NA	NA
LbLS56	Putative mucin/carbohydrate-binding domain	NA
LbLS57	NA	NA
LbLS58	Carboxylesterase, type B;Alpha/Beta hydrolase fold	Carboxylesterase family
LbLS59	Peptidase M13;Peptidase M13, N-terminal domain;Peptidase M13, C-terminal domain;Metallopeptidase, catalytic domain superfamily;Peptidase M13, domain 2	metalloendopeptidase activity
LbLS60	NA	NA
LbLS61	Zona pellucida domain;EGF-like calcium-binding domain;Growth factor receptor cysteine-rich domain sup...	Low-density lipoprotein receptor domain class A
LbLS62	WD40 repeat;WD40/YVTN repeat-like-containing domain superfa...;RAVE complex protein Rav1 C-terminal;WD40-repeat-containing domain superfamily	RAVE protein 1 C terminal
LbLS63	Haem peroxidase superfamily;Haem peroxidase, animal-type;Haem peroxidase domain superfamily, animal type	Animal haem peroxidase
LbLS64	Leucine-rich repeat;Leucine-rich repeat domain superfamily	NA
LbLS65	Six-bladed beta-propeller, TolB-like;Major royal jelly protein/protein yellow	Major royal jelly protein
LbLS66	NA	NA
LbLS67	Amidohydrolase-related;Metal-dependent hydrolase, composite domain sup...;Allantoinase;Metal-dependent hydrolase	Amidohydrolase family
LbLS68	Calponin homology domain;Spectrin repeat;KASH domain;Spectrin/alpha-actinin;CH domain superfamily	Spectrin repeats
LbLS69	NA	NA
LbLS70	NA	NA
LbLS71	NA	NA
LbLS72	Fanconi anaemia protein FANCD2	Fanconi anaemia protein FancD2 nuclease
LbLS73	NA	NA
LbLS74	NA	NA
LbLS75	PDZ domain;PDZ superfamily	Domain present in PSD-95, Dlg, and ZO-1/2.
LbLS76	Translational (tr)-type GTP-binding domain;Translation elongation factor EFTu/EF1A, C-term...;Translation elongation factor EFTu-like, domain 2;Translation elongation factor EF1A, eukaryotic/...;Translation protein, beta-barrel domain superfa...;Translation elongation factor EF1A/initiation f...;P-loop containing nucleoside triphosphate hydro...	This protein promotes the GTP-dependent binding of aminoacyl-tRNA to the A-site of ribosomes during protein biosynthesis
LbLS77	NA	NA
LbLS78	Glycoside hydrolase family 18, catalytic domain;Chitin binding domain;Chitinase II;Glycoside hydrolase superfamily;Chitinase insertion domain superfamily;Chitin binding domain superfamily	Glycosyl hydrolases family 18
LbLS79	Leucine-rich repeat;Leucine rich repeat 4;Leucine-rich repeat domain superfamily	NA
LbLS80	SUI1 domain;Uncharacterised domain CHP00451;PUA-like superfamily;SUI1 domain superfamily;SWIB/MDM2 domain superfamily;PUA domain superfamily;Eukaryotic translation initiation factor 2D, SU...;Pre-PUA domain	Translation initiation factor SUI1
LbLS81	Pericentrin/AKAP-450 centrosomal targeting domain	Pericentrin-AKAP-450 domain of centrosomal targeting protein
LbLS82	NA	NA
LbLS83	Leucine-rich repeat;Leucine-rich repeat domain superfamily	NA
LbLS84	Peptidase C19, ubiquitin carboxyl-terminal hydr...;Papain-like cysteine peptidase superfamily	ubiquitin carboxyl-terminal hydrolase
LbLS85	NA	NA
LbLS86	NA	NA
LbLS87	NA	NA
LbLS88	Putative mucin/carbohydrate-binding domain	NA
LbLS89	NA	-
LbLS90	Rap/Ran-GAP domain;Tuberin;Armadillo-type fold;Tuberin-type domain;Tuberin, N-terminal;Rap/Ran-GAP superfamily	Tuberin
LbLS91	NA	NA
LbLS92	Calponin homology domain;Spectrin repeat;GAR domain;EF-hand domain pair;Spectrin/alpha-actinin;Plakin repeat superfamily;GAR domain superfamily;CH domain superfamily;Desmoplakin, SH3 domain	Calcium ion binding. It is involved in the biological process described with cell cycle arrest
LbLS93	NA	NA
LbLS94	NA	NA
LbLS95	Zinc finger, ZZ-type;Calponin homology domain;Spectrin repeat;EF-hand domain pair;EF-hand domain, type 2;Spectrin/alpha-actinin;Dystrophin/utrophin;CH domain superfamily	EF hand
LbLS96	Putative mucin/carbohydrate-binding domain	NA
LbLS97	Peptidase M13;Peptidase M13, N-terminal domain;Peptidase M13, C-terminal domain;Metallopeptidase, catalytic domain superfamily;Peptidase M13, domain 2	NA
LbLS98	Peptidase M13;Peptidase M13, N-terminal domain;Metallopeptidase, catalytic domain superfamily;Peptidase M13, domain 2	NA
LbLS99	Death domain;ZU5 domain;Ankyrin repeat;Death-like domain superfamily;Domain of unknown function DUF3447;Ankyrin repeat-containing domain superfamily;Ankyrin, UPA domain	Ankyrin repeat
LbLS100	DOMON domain;DM13 domain	Electron transfer DM13
LbLS101	Glycoside hydrolase, family 29;Glycosyl hydrolase, all-beta;Alpha-L-fucosidase, metazoa-type;Glycoside hydrolase superfamily;Alpha-L-fucosidase, C-terminal	Alpha-L-fucosidase
LbLS102	Citron homology (CNH) domain;Protein kinase C-like, phorbol ester/diacylglyc...;PH-like domain superfamily	Domain found in NIK1-like kinases, mouse citron and yeast ROM1, ROM2
LbLS103	NA	NA
LbLS104	NA	NA
LbLS105	U3 small nucleolar RNA-associated protein 20, N...;Armadillo-type fold	Down-regulated in metastasis
LbLS106	NA	NA
LbLS107	NA	NA
LbLS108	Phospholipase A2 domain;Phospholipase A2 domain superfamily	Phospholipase A2-like
LbLS109	Ecdysteroid kinase-like;Protein kinase-like domain superfamily;CHK kinase-like	NA
LbLS110	NA	NA
LbLS111	NA	NA
LbLS112	Condensin subunit 1;Armadillo-like helical;Armadillo-type fold;Condensin complex subunit 1, N-terminal;Condensin complex subunit 1, C-terminal	Regulatory subunit of the condensin complex, a complex required for conversion of interphase chromatin into mitotic-like condense chromosomes. The condensin complex probably introduces positive supercoils into relaxed DNA in the presence of type I topoisomerases and converts nicked DNA into positive knotted forms in the presence of type II topoisomerases
LbLS113	NA	It is involved in the biological process described with protein targeting to Golgi
LbLS114	NA	NA
LbLS115	Vitellogenin, N-terminal;Lipovitellin-phosvitin complex, superhelical do...;Vitellinogen, beta-sheet N-terminal;Lipid transport protein, beta-sheet shell	Lipoprotein N-terminal Domain
LbLS116	NA	NA
LbLS117	NA	NA
LbLS118	Serine proteases, trypsin domain;Peptidase S1A, chymotrypsin family;Peptidase S1, PA clan	Trypsin-like peptidase domain
LbLS119	NA	-
LbLS120	Toll/interleukin-1 receptor homology (TIR) domain;Leucine-rich repeat;Leucine-rich repeat domain superfamily;Toll/interleukin-1 receptor homology (TIR) doma...	Leucine rich repeat N-terminal domain
LbLS121	NA	NA
LbLS122	Sushi/SCR/CCP domain;Sushi/SCR/CCP superfamily	NA
LbLS123	NA	NA
LbLS124	NA	NA
LbLS125	NA	NA
LbLS126	Aldo-keto reductase;NADP-dependent oxidoreductase domain;NADP-dependent oxidoreductase domain superfamily	Aldo/keto reductase family
LbLS127	Triacylglycerol lipase family;Lipase;Lipase, LIPH-type;Alpha/Beta hydrolase fold;Lipase, N-terminal	Lipase
LbLS128	Glycoside hydrolase family 47;Major facilitator, sugar transporter-like;Six-hairpin glycosidase-like superfamily;Seven-hairpin glycosidases;MFS transporter superfamily	Glycosyl hydrolase family 47
LbLS129	NA	NA
LbLS130	Serpin domain;Serpin superfamily;Serpin superfamily, domain 1;Serpin superfamily, domain 2	SERine Proteinase INhibitors
LbLS131	Putative mucin/carbohydrate-binding domain	NA
LbLS132	Six-bladed beta-propeller, TolB-like;Major royal jelly protein/protein yellow	Major royal jelly protein
LbLS133	Armadillo-type fold;Nucleolar pre-ribosomal-associated protein 1, N...	Nucleolar pre-ribosomal-associated protein 1
LbLS134	NA	NA
LbLS135	Peptidase M1, alanine aminopeptidase/leukotrien...;ERAP1-like C-terminal domain;Aminopeptidase N-type;Aminopeptidase N-like , N-terminal domain super...	ERAP1-like C-terminal domain
LbLS136	NA	NA
LbLS137	SH3 domain;Pleckstrin homology domain, spectrin-type;Calponin homology domain;Pleckstrin homology domain;Spectrin repeat;PH-like domain superfamily;Spectrin/alpha-actinin;SH3-like domain superfamily;CH domain superfamily;Pleckstrin homology domain 9	Calponin homology domain
LbLS138	Basic-leucine zipper domain	bZIP transcription factor
LbLS139	Insect odorant-binding protein A10/Ejaculatory ...;Insect odorant-binding protein A10/Ejaculatory ...	Insect pheromone-binding family, A10/OS-D
LbLS140	Cadherin-like;Concanavalin A-like lectin/glucanase domain sup...;Cadherin-like superfamily	Calcium ion binding. It is involved in the biological process described with homophilic cell adhesion via plasma membrane adhesion molecules
LbLS141	Peptidase M13;Peptidase M13, N-terminal domain;Peptidase M13, C-terminal domain;Metallopeptidase, catalytic domain superfamily;Peptidase M13, domain 2	metalloendopeptidase activity
LbLS142	Peptidase M13;Peptidase M13, N-terminal domain;Peptidase M13, C-terminal domain;Metallopeptidase, catalytic domain superfamily;Peptidase M13, domain 2	Endothelin converting enzyme 1
LbLS143	NA	NA
LbLS144	Six-hairpin glycosidase superfamily;Six-hairpin glycosidase-like superfamily;Glycosyl hydrolase family 63, C-terminal;Glycosyl hydrolase family 63, N-terminal;Glycosyl hydrolase family 63, N-terminal domain...	Glycosyl hydrolase family 63 N-terminal domain
LbLS145	Leucine-rich repeat;Leucine-rich repeat domain superfamily	NA
LbLS146	Leucine-rich repeat;Leucine-rich repeat domain superfamily	NA
LbLS147	Armadillo-like helical;Armadillo-type fold;CLASP N-terminal domain;TOG domain	CLASP N terminal
LbLS148	Peptidase M13;Peptidase M13, N-terminal domain;Peptidase M13, C-terminal domain;Metallopeptidase, catalytic domain superfamily;Peptidase M13, domain 3	NA
LbLS149	Peptidase M2, peptidyl-dipeptidase A	Angiotensin-converting enzyme
LbLS150	NA	NA
LbLS151	Glycoside hydrolase family 20, catalytic domain;Glycoside hydrolase superfamily;Beta-hexosaminidase;Beta-hexosaminidase-like, domain 2;Beta-hexosaminidase, eukaryotic type, N-terminal	beta-acetyl hexosaminidase like
LbLS152	NA	NA
LbLS153	Zinc finger, UBR-type;Armadillo-type fold;E3 ubiquitin ligase UBR4, C-terminal;WD40-repeat-containing domain superfamily	Zinc ion binding
LbLS154	Carboxylesterase, type B;Alpha/Beta hydrolase fold	Belongs to the type-B carboxylesterase lipase family
LbLS155	NA	-
LbLS156	Putative mucin/carbohydrate-binding domain;Dynein family light intermediate chain;P-loop containing nucleoside triphosphate hydro...	NA
LbLS157	NA	NA
LbLS158	CCR4-Not complex component, Not1, C-terminal;Series([], );CCR4-NOT transcription complex subunit 1, domain 4;CCR4-NOT transcription complex subunit 1, CAF1-...;CCR4-NOT transcription complex subunit 1, TTP b...;CCR4-NOT transcription complex subunit 1, HEAT ...;CCR4-NOT subunit 1, TTP binding domain superfamily	Domain of unknown function (DUF3819)
LbLS159	Peptidase M28;M28 Zn-Peptidase Glutaminyl Cyclase	Peptidase family M28
LbLS160	Ribonuclease III domain;Helicase, C-terminal;PAZ domain;Dicer dimerisation domain;Helicase/UvrB, N-terminal;Helicase superfamily 1/2, ATP-binding domain;P-loop containing nucleoside triphosphate hydro...;Ribonuclease III, endonuclease domain superfamily;Dicer dimerisation domain superfamily	Dicer dimerisation domain
LbLS161	Serpin domain;Serpin superfamily;Serpin superfamily, domain 1;Serpin superfamily, domain 2	SERine Proteinase INhibitors
LbLS162	HECT domain;WWE domain;RNA polymerase II associated factor Paf1;UBA-like superfamily;E3 ubiquitin ligase, domain of unknown function...;E3 ubiquitin ligase, domain of unknown function...;Ubiquitin-associated domain;Armadillo-type fold;HUWE1/Rev1, ubiquitin binding region;HECT, E3 ligase catalytic domain;WWE domain superfamily;HUWE1, UBA domain	Domain of Unknown Function (DUF913)
LbLS163	NA	NA
LbLS164	Small GTPase;P-loop containing nucleoside triphosphate hydro...	NA
LbLS165	NA	NA
LbLS166	Haemolymph juvenile hormone binding;Takeout superfamily	NA
LbLS167	NA	NA
LbLS168	Inosine/uridine-preferring nucleoside hydrolase...;Ribonucleoside hydrolase-like	Inosine-uridine preferring nucleoside hydrolase
LbLS169	NA	NA
LbLS170	Glycoside hydrolase, family 37;Six-hairpin glycosidase superfamily;Six-hairpin glycosidase-like superfamily	Trehalase
LbLS171	Serpin domain;Serpin superfamily;Serpin superfamily, domain 1;Serpin superfamily, domain 2	SERine Proteinase INhibitors
LbLS172	NA	NA
LbLS173	Series([], )	Protein of unknown function (DUF3421)
LbLS174	Peptidase M14, carboxypeptidase A;Carboxypeptidase, activation peptide;Metallocarboxypeptidase-like, propeptide	Zn_pept
LbLS175	NA	NA
LbLS176	Phosphatidylethanolamine-binding protein;Phosphatidylethanolamine-binding protein, eukar...;PEBP-like superfamily	Phosphatidylethanolamine-binding protein
LbLS177	Ubiquitin-like domain;Cytochrome P450;DapA-like;Spindle assembly checkpoint component Mad1;Heat shock protein 70 family;Ubiquitin domain;Heat shock protein 70kD, C-terminal domain supe...;Ubiquitin-like domain superfamily;Cytochrome P450 superfamily	Cytochrome P450
LbLS178	Glycoside hydrolase family 18, catalytic domain;Chitin binding domain;Chitinase II;Glycoside hydrolase superfamily;Chitinase insertion domain superfamily;Chitin binding domain superfamily	Glyco_18
LbLS179	Diedel	Pfam:Diedel
LbLS180	Putative mucin/carbohydrate-binding domain	NA
LbLS181	Chitin binding domain;Chitin binding domain superfamily	Chitin-binding domain type 2
LbLS182	Leucine-rich repeat;Leucine-rich repeat domain superfamily	Leucine rich repeat N-terminal domain
LbLS183	Peptidase M13;Peptidase M13, N-terminal domain;Peptidase M13, C-terminal domain;Metallopeptidase, catalytic domain superfamily;Peptidase M13, domain 2	metalloendopeptidase activity
LbLS184	NA	NA
LbLS185	Glycoside hydrolase, family 29;Glycosyl hydrolase, all-beta;Alpha-L-fucosidase, metazoa-type;Glycoside hydrolase superfamily;Alpha-L-fucosidase, C-terminal	Alpha-L-fucosidase
LbLS186	Serine proteases, trypsin domain;Peptidase S1A, chymotrypsin family;Peptidase S1, PA clan	Trypsin-like serine protease
LbLS187	Leucine-rich repeat;Leucine-rich repeat domain superfamily	NA
LbLS188	NA	NA
LbLS189	NA	NA
LbLS190	Histidine phosphatase superfamily, clade-2;Histidine phosphatase superfamily	Venom acid phosphatase
LbLS191	Fibronectin type III;Immunoglobulin-like fold;Fibronectin type III superfamily	NA
LbLS192	NA	NA
LbLS193	Putative mucin/carbohydrate-binding domain	NA
LbLS194	Leucine-rich repeat;Leucine-rich repeat domain superfamily	NA
LbLS195	Insect cuticle protein	Insect cuticle protein
LbLS196	NA	NA
LbLS197	WHEP-TRS domain;Glutamyl/glutaminyl-tRNA synthetase;Aminoacyl-tRNA synthetase, class II (G/ P/ S/T);Glutathione S-transferase, C-terminal;Anticodon-binding;Proline-tRNA ligase, class IIa, archaeal-type;Glutamyl-tRNA synthetase, archaeal/eukaryotic c...;S15/NS1, RNA-binding;Ribosomal protein L25/Gln-tRNA synthetase, anti...;Rossmann-like alpha/beta/alpha sandwich fold;Proline-tRNA ligase, class II…	tRNA synthetases class I (E and Q), catalytic domain
LbLS198	Peptidase S28;Alpha/Beta hydrolase fold;Serine carboxypeptidase S28, SKS domain	Serine carboxypeptidase S28
LbLS199	NA	NA
LbLS200	Haem peroxidase superfamily;Haem peroxidase, animal-type;Haem peroxidase domain superfamily, animal type	Animal haem peroxidase
LbLS201	NA	NA
LbLS202	Serine proteases, trypsin domain;Peptidase S1A, chymotrypsin family;Peptidase S1, PA clan	Domain of unknown function (DUF1986)
LbLS203	Inosine/uridine-preferring nucleoside hydrolase...;Ribonucleoside hydrolase-like	Inosine-uridine preferring nucleoside hydrolase
LbLS204	EndoU ribonuclease, C-terminal;Endoribonuclease EndoU-like	Endoribonuclease XendoU
LbLS205	Mite allergen, group-7;Mite allergen, group-7 superfamily	NA
LbLS206	Putative mucin/carbohydrate-binding domain	NA
LbLS207	NA	NA
LbLS208	Peptidase M1, alanine aminopeptidase/leukotrien...;Peptidase M1, membrane alanine aminopeptidase;ERAP1-like C-terminal domain;Aminopeptidase N-type;Aminopeptidase N-like , N-terminal domain super...	ERAP1-like C-terminal domain
LbLS209	Immunoglobulin subtype 2;Immunoglobulin subtype;Fibronectin type III;Neural cell adhesion;Immunoglobulin-like fold;Fibronectin type III superfamily;Immunoglobulin-like domain superfamily	Immunoglobulin
LbLS210	Hemocyanin/hexamerin middle domain;Hemocyanin, C-terminal;Hemocyanin, N-terminal;Di-copper centre-containing domain superfamily;Hemocyanin/hexamerin;Immunoglobulin E-set;Hemocyanin, N-terminal domain superfamily;Hemocyanin, C-terminal domain superfamily	Hemocyanin, all-alpha domain
LbLS211	Peptidase M1, alanine aminopeptidase/leukotrien...;Peptidase M1, membrane alanine aminopeptidase;ERAP1-like C-terminal domain;Aminopeptidase N-type;Aminopeptidase N-like , N-terminal domain super...	ERAP1-like C-terminal domain
LbLS212	UDP-glucose:Glycoprotein Glucosyltransferase;Nucleotide-diphospho-sugar transferases;Glucosyltransferase 24, catalytic domain;UDP-glucose:glycoprotein glucosyltransferase, t...;UGGT, thioredoxin-like domain 3;UGGT, thioredoxin-like domain 2	UDP-glucose:Glycoprotein Glucosyltransferase
LbLS213	Sushi/SCR/CCP domain;MAM domain;Somatomedin B domain;Vitellogenin, N-terminal;von Willebrand factor, type D domain;Lipid transport, open beta-sheet;Lipovitellin-phosvitin complex, superhelical do...;Concanavalin A-like lectin/glucanase domain sup...;Vitellinogen, open beta-sheet;Vitellinogen, beta-sheet N-terminal;Lipid transport protein, beta-sheet shell;Sushi/SCR/CCP superfamily	Domain of Unknown Function (DUF1081)
LbLS214	Calponin homology domain;EF-hand domain;EF-hand domain pair;CH domain superfamily	CAMSAP CH domain
LbLS215	Chitin binding domain;Glycoside hydrolase/deacetylase, beta/alpha-barrel;Chitin binding domain superfamily	Chitin-binding domain type 2
LbLS216	Peptidase M16, C-terminal;Metalloenzyme, LuxS/M16 peptidase-like;Peptidase M16, N-terminal	Peptidase M16 inactive domain
LbLS217	SH3 domain;Spectrin repeat;EF-hand domain;EF-hand domain pair;EF-hand, Ca insensitive;Spectrin/alpha-actinin;Alpha Spectrin, SH3 domain;SH3-like domain superfamily	Ca2+ insensitive EF hand
LbLS218	NA	NA
LbLS219	Peptidase M1, alanine aminopeptidase/leukotrien...;Leukotriene A4 hydrolase/leucine aminopeptidase;Peptidase M1, membrane alanine aminopeptidase;Peptidase M1, leukotriene A4 hydrolase/aminopep...;Armadillo-type fold;Peptidase M4/M1, CTD superfamily;Aminopeptidase, leukotriene A4 hydrolase-like;Peptidase M1, LTA-4 hydrolase/aminopeptidase, C...;Aminopeptidase N-like , N-terminal domain super...	Peptidase family M1 domain
LbLS220	NA	NA
LbLS221	Putative mucin/carbohydrate-binding domain	NA
LbLS222	Heat shock protein 70 family;Transmembrane protein 161A/B;Heat shock protein 70kD, peptide-binding domain...;Heat shock protein 70kD, C-terminal domain supe...	Heat shock 70 kDa protein cognate
LbLS223	NA	NA
LbLS224	NA	NA
LbLS225	Histidine phosphatase superfamily, clade-2;Histidine phosphatase superfamily	Venom acid phosphatase
LbLS226	Peptidase S8/S53 domain;P domain;Furin-like repeat;Galactose-binding-like domain superfamily;Growth factor receptor cysteine-rich domain sup...;Peptidase S8, subtilisin-related;Peptidase S8, pro-domain;Kexin/furin catalytic domain;Peptidase S8/S53 domain superfamily;Peptidase S8, pro-domain superfamily	Proprotein convertase P-domain
LbLS227	Putative mucin/carbohydrate-binding domain	NA
LbLS228	Peptidase S10, serine carboxypeptidase;Alpha/Beta hydrolase fold	Serine carboxypeptidase
LbLS229	NA	NA
LbLS230	Cysteine-rich secretory protein-related;Venom allergen 5-like;CAP domain;CAP superfamily	SCP / Tpx-1 / Ag5 / PR-1 / Sc7 family of extracellular domains.
LbLS231	Sushi/SCR/CCP domain;Sushi/SCR/CCP superfamily	NA
LbLS232	Insect cuticle protein	Insect cuticle protein
LbLS233	NA	NA
LbLS234	NA	NA
LbLS235	Glycoside hydrolase family 20, catalytic domain;Glycoside hydrolase superfamily;Beta-hexosaminidase;Beta-hexosaminidase-like, domain 2;Beta-hexosaminidase, eukaryotic type, N-terminal	Chitooligosaccharidolytic beta-N-acetylglucosaminidase-like
LbLS236	Peptidase M12B, ADAM/reprolysin;Metallopeptidase, catalytic domain superfamily;ADAMTS, cysteine-rich domain 2	NA
LbLS237	Peptidase M1, alanine aminopeptidase/leukotrien...;Peptidase M1, membrane alanine aminopeptidase;ERAP1-like C-terminal domain;Aminopeptidase N-type;Aminopeptidase N-like , N-terminal domain super...	zinc ion binding. It is involved in the biological process described with proteolysis
LbLS238	Sushi/SCR/CCP domain;Sushi/SCR/CCP superfamily	NA
LbLS239	Six-bladed beta-propeller, TolB-like;Major royal jelly protein/protein yellow	Major royal jelly protein
LbLS240	Peptidase M12B, ADAM/reprolysin;Metallopeptidase, catalytic domain superfamily;ADAMTS, cysteine-rich domain 2	NA
LbLS241	Putative mucin/carbohydrate-binding domain	NA
LbLS242	Glycoside hydrolase family 18, catalytic domain;Chitin binding domain;Chitinase II;Glycoside hydrolase superfamily;Chitinase insertion domain superfamily;Chitin binding domain superfamily	Glyco_18
LbLS243	NA	NA
LbLS244	Histidine phosphatase superfamily, clade-2;Histidine phosphatase superfamily	Venom acid phosphatase
LbLS245	Protein of unknown function DUF1397	Protein of unknown function (DUF1397)
LbLS246	NA	NA
LbLS247	Aspartic peptidase A1 family;Aspartic peptidase domain superfamily;Peptidase family A1 domain	Eukaryotic aspartyl protease
LbLS248	Metallopeptidase, catalytic domain superfamily;ADAMTS, cysteine-rich domain 2	NA
LbLS249	Renin receptor-like	Renin receptor-like protein
LbLS250	NA	NA
LbLS251	Saposin A-type domain;Saposin-like type B, region 1;Saposin B type, region 2;Saposin B type domain;Saposin;Saposin-like	Saposin/surfactant protein-B A-type DOMAIN
LbLS252	Glucose-methanol-choline oxidoreductase, N-term...;Glucose-methanol-choline oxidoreductase, C-term...;FAD/NAD(P)-binding domain superfamily	GMC oxidoreductase
LbLS253	Series([], )	LETM1-like protein
LbLS254	NA	NA
LbLS255	Cystatin domain;Peptidase C1A, papain C-terminal;Cathepsin propeptide inhibitor domain (I29);Papain-like cysteine peptidase superfamily;Papain-like cysteine endopeptidase	Cystatin-like domain
LbLS256	NA	NA
LbLS257	V0 complex accessory subunit Ac45	Vacuolar ATP synthase subunit S1 (ATP6S1)
LbLS258	Diedel	Pfam:Diedel
LbLS259	Laminin IV;Laminin-type EGF domain;Laminin, N-terminal;Series([], )	Laminin N-terminal domain (domain VI)
LbLS260	Fibronectin type III;Immunoglobulin-like fold;Fibronectin type III superfamily	NA
LbLS261	C-type lectin-like;C-type lectin-like/link domain superfamily;C-type lectin fold	C-type lectin (CTL) or carbohydrate-recognition domain (CRD)
LbLS262	Serine proteases, trypsin domain;Peptidase S1A, chymotrypsin family;Peptidase S1, PA clan	NA
LbLS263	Putative mucin/carbohydrate-binding domain	NA
LbLS264	Serpin domain;Serpin superfamily;Serpin superfamily, domain 1;Serpin superfamily, domain 2	Belongs to the serpin family
LbLS265	C-type lectin-like;C-type lectin-like/link domain superfamily;C-type lectin fold	C-type lectin (CTL) or carbohydrate-recognition domain (CRD)
LbLS266	EF-hand domain pair	EF-hand domain pair
LbLS267	NA	NA
LbLS268	NA	NA
LbLS269	Single domain Von Willebrand factor type C domain	Single domain von Willebrand factor type C
LbLS270	Cellulose/chitin-binding protein, N-terminal	Lytic polysaccharide mono-oxygenase, cellulose-degrading
LbLS271	Serine proteases, trypsin domain;Peptidase S1A, chymotrypsin family;Peptidase S1, PA clan;PPAF-2-like, Clip domain	Trypsin
LbLS272	NA	NA
LbLS273	Glycoside hydrolase family 31;Galactose mutarotase-like domain superfamily;Glycosyl hydrolase, all-beta;Glycoside hydrolase superfamily;Glycoside hydrolase family 31, N-terminal domain	Galactose mutarotase-like
LbLS274	Serpin domain;Serpin superfamily;Serpin superfamily, domain 1;Serpin superfamily, domain 2	SERine Proteinase INhibitors
LbLS275	Haem peroxidase superfamily;Haem peroxidase, animal-type;Haem peroxidase domain superfamily, animal type	Animal haem peroxidase
LbLS276	Peptidase M1, alanine aminopeptidase/leukotrien...;Peptidase M1, membrane alanine aminopeptidase;ERAP1-like C-terminal domain;Aminopeptidase N-type;Aminopeptidase N-like , N-terminal domain super...	zinc ion binding. It is involved in the biological process described with proteolysis
LbLS277	NA	NA
LbLS278	Serpin domain;Serpin superfamily;Serpin superfamily, domain 1;Serpin superfamily, domain 2	Leukocyte elastase
LbLS279	Low-density lipoprotein (LDL) receptor class A ...;Chitin binding domain;Glycoside hydrolase/deacetylase, beta/alpha-barrel;LDL receptor-like superfamily;Chitin binding domain superfamily	It is involved in the biological process described with
LbLS280	Transferrin-like domain;Transferrin	Transferrin
LbLS281	Insect allergen-related	Insect allergen related repeat, nitrile-specifier detoxification
LbLS282	Ubiquitin-like domain;Ubiquitin-like domain superfamily	Ubiquitin homologues
LbLS283	NA	NA
LbLS284	NA	NA
LbLS285	NA	NA
LbLS286	Malic oxidoreductase;Malic enzyme, N-terminal domain;Malic enzyme, NAD-binding;NAD(P)-binding domain superfamily;Malic enzyme, N-terminal domain superfamily	Malic enzyme, NAD binding domain
LbLS287	C-type lectin-like/link domain superfamily;C-type lectin fold	C-type lectin (CTL) or carbohydrate-recognition domain (CRD)
LbLS288	EndoU ribonuclease, C-terminal;Endoribonuclease EndoU-like	Endoribonuclease XendoU
LbLS289	Low-density lipoprotein (LDL) receptor class A ...;NodB homology domain;Chitin binding domain;Glycoside hydrolase/deacetylase, beta/alpha-barrel;LDL receptor-like superfamily;Chitin binding domain superfamily	Polysaccharide deacetylase
LbLS290	Sushi/SCR/CCP domain;Sushi/SCR/CCP superfamily	NA
LbLS291	Peptidase M12B, ADAM/reprolysin;Metallopeptidase, catalytic domain superfamily;ADAMTS, cysteine-rich domain 2	NA
LbLS292	Peptidase M2, peptidyl-dipeptidase A	Angiotensin-converting enzyme
LbLS293	NA	NA
LbLS294	Serine proteases, trypsin domain;Peptidase S1A, chymotrypsin family;Peptidase S1, PA clan	Regulatory CLIP domain of proteinases
LbLS295	Peptidase M12B, ADAM/reprolysin;Metallopeptidase, catalytic domain superfamily;ADAMTS, cysteine-rich domain 2	NA
LbLS296	Serpin domain;Serpin superfamily;Serpin superfamily, domain 1;Serpin superfamily, domain 2	Belongs to the serpin family
LbLS297	Heat shock protein 70 family;Heat shock protein 70kD, peptide-binding domain...;Heat shock protein 70kD, C-terminal domain supe...	MreB/Mbl protein
LbLS298	Aldo-keto reductase;NADP-dependent oxidoreductase domain;NADP-dependent oxidoreductase domain superfamily	Aldo/keto reductase family
LbLS299	Glucose-methanol-choline oxidoreductase, N-term...;Glucose-methanol-choline oxidoreductase, C-term...;Glucose-methanol-choline oxidoreductase;FAD/NAD(P)-binding domain superfamily	GMC oxidoreductase
LbLS300	Haemolymph juvenile hormone binding;Takeout superfamily	NA
LbLS301	Putative mucin/carbohydrate-binding domain	NA
LbLS302	Putative mucin/carbohydrate-binding domain	NA
LbLS303	NA	NA
LbLS304	Transcription activator MBF2	Transcription activator MBF2
LbLS305	ATPase, F1/V1/A1 complex, alpha/beta subunit, n...;ATPase, F1/V1/A1 complex, alpha/beta subunit, N...;ATPase, V1 complex, subunit A;ATP synthase subunit alpha, N-terminal domain-l...;ATPase, F1/V1 complex, beta/alpha subunit, C-te...;P-loop containing nucleoside triphosphate hydro...;ATPsynthase alpha/beta subunit, N-terminal exte...;ATPase, F1/V1/A1 complex, alpha/beta subunit, N...	ATPsynthase alpha/beta subunit N-term extension
LbLS306	Insect cuticle protein	Insect cuticle protein
LbLS307	Phosphoglycerate mutase 1;Histidine phosphatase superfamily, clade-1;Histidine phosphatase superfamily	Histidine phosphatase superfamily (branch 1)
LbLS308	Putative mucin/carbohydrate-binding domain	NA
LbLS309	Sushi/SCR/CCP domain;Sushi/SCR/CCP superfamily	NA
LbLS310	NA	NA
LbLS311	NA	NA
LbLS312	Lactate/malate dehydrogenase, N-terminal;L-lactate/malate dehydrogenase;Malate dehydrogenase, type 1;Lactate dehydrogenase/glycoside hydrolase, fami...;Lactate/malate dehydrogenase, C-terminal;NAD(P)-binding domain superfamily	Malate dehydrogenase
LbLS313	S-adenosylmethionine synthetase;S-adenosylmethionine synthetase, N-terminal;S-adenosylmethionine synthetase, central domain;S-adenosylmethionine synthetase, C-terminal;S-adenosylmethionine synthetase superfamily	Catalyzes the formation of S-adenosylmethionine from methionine and ATP
LbLS314	ATPase, F1/V1/A1 complex, alpha/beta subunit, n...;ATPase, F1/V1/A1 complex, alpha/beta subunit, N...;ATPase, V1 complex, subunit B;V-type ATP synthase regulatory subunit B/beta;P-loop containing nucleoside triphosphate hydro...	ATP synthase alpha/beta family, beta-barrel domain
LbLS315	NA	NA
LbLS316	NA	NA
LbLS317	Peptidase M13;Peptidase M13, N-terminal domain;Peptidase M13, C-terminal domain;Metallopeptidase, catalytic domain superfamily;Peptidase M13, domain 2	endopeptidase
LbLS318	NA	NA
LbLS319	NA	NA
LbLS320	NA	NA
LbLS321	Carboxylesterase, type B;Alpha/Beta hydrolase fold	alpha/beta hydrolase fold
LbLS322	14-3-3 protein;14-3-3 domain;14-3-3 domain superfamily	14-3-3 homologues
LbLS323	Adenosylhomocysteinase-like;S-adenosyl-L-homocysteine hydrolase, NAD bindin...;NAD(P)-binding domain superfamily;Adenosylhomocysteinase-like superfamily	S-adenosyl-L-homocysteine hydrolase, NAD binding domain
LbLS324	Triosephosphate isomerase;Aldolase-type TIM barrel;Triosephosphate isomerase superfamily	Triosephosphate
LbLS325	Enolase;Enolase, C-terminal TIM barrel domain;Enolase, N-terminal;Enolase-like, N-terminal;Enolase-like, C-terminal domain superfamily	Enolase, N-terminal domain
LbLS326	Histidine phosphatase superfamily, clade-2;Histidine phosphatase superfamily	Venom acid phosphatase
LbLS327	Serpin domain;Serpin superfamily;Serpin superfamily, domain 1;Serpin superfamily, domain 2	SERine Proteinase INhibitors
LbLS328	Peptidase M1, alanine aminopeptidase/leukotrien...;Peptidase M1, membrane alanine aminopeptidase;Aminopeptidase N-type;Aminopeptidase N-like , N-terminal domain super...	NA
LbLS329	NA	EGF domain, unclasssified subfamily
LbLS330	Putative mucin/carbohydrate-binding domain	NA
LbLS331	Insect cuticle protein	Insect cuticle protein
LbLS332	Peptidase M1, alanine aminopeptidase/leukotrien...;Peptidase M1, membrane alanine aminopeptidase;ERAP1-like C-terminal domain;Aminopeptidase N-type;Aminopeptidase N-like , N-terminal domain super...	Protease m1 zinc metalloprotease
LbLS333	NA	NA
LbLS334	NA	NA
LbLS335	Disulphide isomerase;Thioredoxin domain;Thioredoxin-like superfamily	Thioredoxin
LbLS336	Chitin binding domain;Chitin binding domain superfamily	Chitin-binding domain type 2
LbLS337	D-isomer specific 2-hydroxyacid dehydrogenase, ...;D-isomer specific 2-hydroxyacid dehydrogenase, ...;NAD(P)-binding domain superfamily	D-isomer specific 2-hydroxyacid dehydrogenase, catalytic domain
LbLS338	Serine proteases, trypsin domain;Peptidase S1A, chymotrypsin family;Peptidase S1, PA clan;Inactive serine protease scarface, clip-domain	Trypsin-like serine protease
LbLS339	Fructose-bisphosphate aldolase, class-I;Aldolase-type TIM barrel	Fructose-bisphosphate
LbLS340	Cytosolic fatty-acid binding;Lipocalin/cytosolic fatty-acid binding domain;Calycin	Lipocalin / cytosolic fatty-acid binding protein family
LbLS341	Peptidase M14, carboxypeptidase A;Carboxypeptidase, activation peptide;Metallocarboxypeptidase-like, propeptide	Zn_pept
LbLS342	Ferritin/DPS protein domain;Ferritin-like superfamily;Ferritin-like	Stores iron in a soluble, non-toxic, readily available form. Important for iron homeostasis. Iron is taken up in the ferrous form and deposited as ferric hydroxides after oxidation
LbLS343	Tubulin;Beta tubulin;Tubulin/FtsZ, GTPase domain;Tubulin/FtsZ, C-terminal;Tubulin/FtsZ, 2-layer sandwich domain;Tubulin, C-terminal;Tubulin/FtsZ, GTPase domain superfamily;Tubulin/FtsZ-like, C-terminal domain	Tubulin is the major constituent of microtubules. It binds two moles of GTP, one at an exchangeable site on the beta chain and one at a non-exchangeable site on the alpha chain
LbLS344	Serine proteases, trypsin domain;Peptidase S1A, chymotrypsin family;Peptidase S1, PA clan	Belongs to the peptidase S1 family
LbLS345	Ferritin/DPS protein domain;Ferritin-like superfamily;Ferritin-like	Stores iron in a soluble, non-toxic, readily available form. Important for iron homeostasis. Iron is taken up in the ferrous form and deposited as ferric hydroxides after oxidation
LbLS346	14-3-3 protein;14-3-3 domain;14-3-3 domain superfamily	14-3-3 homologues
LbLS347	NA	NA
LbLS348	NA	NA
LbLS349	Glutamine synthetase/guanido kinase, catalytic ...;ATP:guanido phosphotransferase, N-terminal;ATP:guanido phosphotransferase, catalytic domain;ATP:guanido phosphotransferase, N-terminal doma...	ATP:guanido phosphotransferase, C-terminal catalytic domain
LbLS350	Cyclophilin-type peptidyl-prolyl cis-trans isom...;Cyclophilin-type peptidyl-prolyl cis-trans isom...;Cyclophilin-like domain superfamily	PPIases accelerate the folding of proteins. It catalyzes the cis-trans isomerization of proline imidic peptide bonds in oligopeptides
LbLS351	Superoxide dismutase, copper/zinc binding domain;Superoxide dismutase-like, copper/zinc binding ...	Destroys radicals which are normally produced within the cells and which are toxic to biological systems
LbLS352	Pancreatic trypsin inhibitor Kunitz domain;Pancreatic trypsin inhibitor Kunitz domain supe...	BPTI/Kunitz family of serine protease inhibitors.
LbLS353	Glycoside hydrolase family 18, catalytic domain;Chitinase II;Glycoside hydrolase superfamily;Chitinase insertion domain superfamily	Glyco_18
LbLS354	Metallopeptidase, catalytic domain superfamily;ADAMTS, cysteine-rich domain 2	NA
LbLS355	Superoxide dismutase, copper/zinc binding domain;Superoxide dismutase-like, copper/zinc binding ...	Superoxide dismutase Cu-Zn
LbLS356	Haemolymph juvenile hormone binding;Takeout superfamily	Juvenile hormone binding protein domains in insects.
LbLS357	Glutathione S-transferase, N-terminal;Glutathione S-transferase, C-terminal;Thioredoxin-like superfamily;Glutathione S-transferase, C-terminal domain su...;Glutathione transferase family	Glutathione S-transferase, C-terminal domain
LbLS358	NA	NA
LbLS359	Serine proteases, trypsin domain;Peptidase S1A, chymotrypsin family;Peptidase S1, PA clan	Domain of unknown function (DUF1986)
LbLS360	Serpin domain;Serpin superfamily;Serpin superfamily, domain 1;Serpin superfamily, domain 2	SERine Proteinase INhibitors
LbLS361	NA	NA
LbLS362	Peptidase M14, carboxypeptidase A;Carboxypeptidase, activation peptide;Metallocarboxypeptidase-like, propeptide	Zn_pept
LbLS363	Actin family	Actin
LbLS364	Elongation factor 1B gamma, C-terminal;Glutathione S-transferase, N-terminal;Glutathione S-transferase, C-terminal;Thioredoxin-like superfamily;Glutathione S-transferase, C-terminal domain su...;Elongation factor EF1B gamma, C-terminal domain...;Glutathione transferase family	Elongation factor 1 gamma, conserved domain
LbLS365	FKBP-type peptidyl-prolyl cis-trans isomerase d...;EF-hand domain;EF-hand domain pair	FKBP-type peptidyl-prolyl cis-trans isomerase
LbLS366	Transcription activator MBF2	Transcription activator MBF2
LbLS367	NA	NA
LbLS368	Insect cuticle protein	Insect cuticle protein
LbLS369	NA	NA
LbLS370	C-type lectin-like;C-type lectin-like/link domain superfamily;C-type lectin fold	C-type lectin (CTL) or carbohydrate-recognition domain (CRD)
LbLS371	Heat shock protein 70 family;Heat shock protein 70kD, peptide-binding domain...;Heat shock protein 70kD, C-terminal domain supe...;Endoplasmic reticulum chaperone BIP, nucleotide...	MreB/Mbl protein
LbLS372	NA	NA
LbLS373	Elongation factor EFG, domain V-like;Translational (tr)-type GTP-binding domain;Translation elongation factor EFTu-like, domain 2;Small GTP-binding protein domain;Translation elongation factor EFG/EF2, domain IV;Translation protein, beta-barrel domain superfa...;Ribosomal protein S5 domain 2-type fold, subgroup;Ribosomal protein S5 domain 2-type fold;P-loop containing nucleoside triphosphate hydr…	Elongation factor G, domain IV
LbLS374	CUB domain;Spermadhesin, CUB domain superfamily	NA
LbLS375	Heat shock protein 70 family;Heat shock protein 70kD, peptide-binding domain...;Heat shock protein 70kD, C-terminal domain supe...	Hsp70 protein
LbLS376	Nucleoside diphosphate kinase;Nucleoside diphosphate kinase-like domain;Nucleoside diphosphate kinase-like domain super...	NDK
LbLS377	Serine proteases, trypsin domain;Peptidase S1A, chymotrypsin family;Peptidase S1, PA clan	NA
LbLS378	Actin-depolymerising factor homology domain;ADF/Cofilin;ADF-H/Gelsolin-like domain superfamily	Actin depolymerisation factor/cofilin -like domains
LbLS379	Calreticulin/calnexin;Calreticulin/calnexin, P domain superfamily;Calreticulin;Concanavalin A-like lectin/glucanase domain sup...	Calreticulin family
LbLS380	NA	NA
LbLS381	Actin family	Actin
LbLS382	Serpin domain;Serpin superfamily;Serpin superfamily, domain 1;Serpin superfamily, domain 2	serine-type endopeptidase inhibitor activity
LbLS383	Spermadhesin, CUB domain superfamily	NA
LbLS384	Fibronectin type III;Immunoglobulin-like fold;Fibronectin type III superfamily	NA
LbLS385	NA	-
LbLS386	Serine proteases, trypsin domain;Peptidase S1A, chymotrypsin family;Peptidase S1, PA clan	Trypsin-like serine protease
LbLS387	Spermadhesin, CUB domain superfamily	NA
LbLS388	Translational (tr)-type GTP-binding domain;Translation elongation factor EFTu/EF1A, C-term...;Translation elongation factor EFTu-like, domain 2;Translation elongation factor EF1A, eukaryotic/...;Translation protein, beta-barrel domain superfa...;Translation elongation factor EF1A/initiation f...;P-loop containing nucleoside triphosphate hydro...	This protein promotes the GTP-dependent binding of aminoacyl-tRNA to the A-site of ribosomes during protein biosynthesis

## Sheet: Table S2
Lh larval secretions ID	InterProScan	EggNOG annotation	In Lb larval secretions?
LhLS1	DM13 domain,DOMON domain,Copper-dependent monooxygenases	Domain present in fly proteins (CG14681, CG12492, CG6217), worm H06A10.1 and Arabidopsis thaliana MBG8.9.	no
LhLS2	Chitin binding domain,Glycoside hydrolase/deacetylase;beta/alpha-barrel,LDL receptor-like superfamily,Low-density lipoprotein (LDL) receptor class A repeat	It is involved in the biological process described with	yes
LhLS3	cAMP-dependent protein kinase regulatory subunit,Cyclic nucleotide-binding domain,cAMP-dependent protein kinase regulatory subunit;dimerization-anchoring domain,RmlC-like jelly roll fold,Cyclic nucleotide-binding domain superfamily,	cAMP-dependent protein kinase regulator activity. It is involved in the biological process described with regulation of protein phosphorylation	no
LhLS4	Dynein heavy chain,Dynein heavy chain;tail,Dynein heavy chain;C-terminal domain,AAA+ ATPase domain,Dynein heavy chain AAA lid domain,Dynein heavy chain;hydrolytic ATP-binding dynein motor region,P-loop containing nucleoside triphosphate hydrolase,	activity. It is involved in the biological process described with microtubule-based movement	no
LhLS5	Calponin homology domain,CH domain superfamily,Spectrin/alpha-actinin,Spectrin repeat,Actinin-type actin-binding domain;conserved site	May play a role in anchoring the cytoskeleton to the plasma membrane	yes
LhLS6	Leucine-rich repeat domain superfamily,Leucine-rich repeat,Leucine-rich repeat;typical subtype	Leucine Rich Repeat	no
LhLS7	Immunoglobulin-like domain,Fibronectin type III,Protein kinase domain,Immunoglobulin subtype 2,Immunoglobulin I-set	NA	no
LhLS8	Vitellogenin;N-terminal,Vitellinogen;open beta-sheet,Lipovitellin-phosvitin complex;superhelical domain,Lipid transport protein;beta-sheet shell	Lipoprotein N-terminal Domain	yes
LhLS9	Cadherin-like,Laminin G domain,EGF-like domain,Laminin-type EGF domain	Cadherin repeats.	no
LhLS10	Heat shock protein 70 family,Heat shock protein 70kD;peptide-binding domain superfamily,ATPase;nucleotide binding domain	Hsp70 protein	yes
LhLS11	NA	NA	yes
LhLS12	Glycoside hydrolase family 18;catalytic domain,Chitinase II,Chitin binding domain	Glyco_18	yes
LhLS13	Heat shock protein 70 family,Heat shock protein 70kD;peptide-binding domain superfamily,ATPase;nucleotide binding domain	Hsp70 protein	yes
LhLS14	Bromodomain adjacent to zinc finger domain protein 1A,Bromodomain,Zinc finger;PHD-finger,WHIM2 domain,WSTF/Acf1/Cbp146,DDT domain,RNA polymerase;beta subunit, protrusion	Williams-Beuren syndrome DDT (WSD), D-TOX E motif	no
LhLS15	DNA-directed RNA polymerase, subunit 2,Abnormal spindle-like microcephaly-associated protein;ASH domain,RNA polymerase Rpb2;domain 3,Calponin homology domain,RNA polymerase Rpb2;domain 7,RNA polymerase Rpb2;domain 4,	DNA-dependent RNA polymerase catalyzes the transcription of DNA into RNA using the four ribonucleoside triphosphates as substrates	no
LhLS16	Protein MMS22-like,Armadillo-type fold	S-phase genomic integrity recombination mediator, C-terminal	no
LhLS17	Actin, ATPase;nucleotide binding domain,	Actin	yes
LhLS18	Actin, ATPase;nucleotide binding domain,	Actin	yes
LhLS19	Actin, ATPase;nucleotide binding domain,	Actin	yes
LhLS20	Heat shock protein 70 family,Heat shock protein 70kD;peptide-binding domain superfamily,ATPase;nucleotide binding domain	Hsp70 protein	yes
LhLS21	Calponin homology domain,Abnormal spindle-like microcephaly-associated protein;ASH domain,CH domain superfamily,P-loop containing nucleoside triphosphate hydrolase,	Abnormal spindle-like microcephaly-assoc'd, ASPM-SPD-2-Hydin	no
LhLS22	Chitin binding domain	Chitin-binding domain type 2	yes
LhLS23	Zinc finger C2H2-type	NA	no
LhLS24	Pat1-like	deadenylation-dependent decapping of nuclear-transcribed mRNA	no
LhLS25	Actin, ATPase;nucleotide binding domain,	Actin	no
LhLS26	Nesprin-1-like;second calponin homology domain,Calponin homology domain	Spectrin repeats	yes
LhLS27	Spectrin repeat,Spectrin/alpha-actinin	Spectrin repeats	no
LhLS28	NA	NA	no
LhLS29	E3 ubiquitin ligase;domain of unknown function DUF913,E3 ubiquitin ligase;domain of unknown function DUF908,RNA polymerase II associated factor Paf1,HECT domain,WWE domain,Ubiquitin-associated domain,	Domain of Unknown Function (DUF913)	yes
LhLS30	Rootletin	Ciliary rootlet component, centrosome cohesion	no

## Sheet: Table S3
ID	Description	pvalue	Count	lg(P value)
ko01002	Peptidases and inhibitors [BR:ko01002]	3.57369e-34	69	-33.4469
ko04614	Renin-angiotensin system	3.981e-11	11	-10.4
ko04640	Hematopoietic cell lineage	1.7711e-10	10	-9.75176
ko05146	Amoebiasis	7.95316e-09	13	-8.09946
ko04090	CD molecules [BR:ko04090]	7.37353e-08	17	-7.13232
ko04610	Complement and coagulation cascades	4.75287e-07	9	-6.32304
ko00480	Glutathione metabolism	1.07605e-05	9	-4.96817
ko05150	Staphylococcus aureus infection	5.31507e-05	4	-4.27449
ko04142	Lysosome	5.42129e-05	13	-4.2659
ko04145	Phagosome	8.71613e-05	10	-4.05968
ko00511	Other glycan degradation	0.000324332	5	-3.48901
ko05164	Influenza A	0.000664936	10	-3.17722
ko00983	Drug metabolism - other enzymes	0.00140182	6	-2.85331
ko00710	Carbon fixation in photosynthetic organisms	0.00164896	4	-2.78279
ko00680	Methane metabolism	0.00213695	4	-2.67021
ko04612	Antigen processing and presentation	0.00213695	4	-2.67021
ko00981	Insect hormone biosynthesis	0.00243977	6	-2.61265
ko04141	Protein processing in endoplasmic reticulum	0.00244823	12	-2.61115
ko04974	Protein digestion and absorption	0.00285817	9	-2.54391
ko05134	Legionellosis	0.00292104	5	-2.53446
ko04972	Pancreatic secretion	0.00412576	10	-2.3845
ko04210	Apoptosis	0.00456666	7	-2.3404
ko03110	Chaperones and folding catalysts [BR:ko03110]	0.0059667	12	-2.22427
ko04391	Hippo signaling pathway - fly	0.0099584	5	-2.00181
ko00536	Glycosaminoglycan binding proteins [BR:ko00536]	0.0149077	6	-1.82659
ko04626	Plant-pathogen interaction	0.0151049	4	-1.82088
ko05110	Vibrio cholerae infection	0.0168078	5	-1.77449
ko00740	Riboflavin metabolism	0.0171356	4	-1.7661
ko00520	Amino sugar and nucleotide sugar metabolism	0.0175139	6	-1.75662
ko04812	Cytoskeleton proteins [BR:ko04812]	0.0176502	12	-1.75325
ko00061	Fatty acid biosynthesis	0.0193289	1	-1.71379
ko04054	Pattern recognition receptors [BR:ko04054]	0.0293384	2	-1.53256
ko00604	Glycosphingolipid biosynthesis - ganglio series	0.0314591	2	-1.50225
ko00270	Cysteine and methionine metabolism	0.0328333	4	-1.48368
ko00260	Glycine, serine and threonine metabolism	0.035057	4	-1.45523
ko00010	Glycolysis / Gluconeogenesis	0.0358056	5	-1.44605
ko05410	Hypertrophic cardiomyopathy	0.0358056	5	-1.44605
ko05416	Viral myocarditis	0.0382063	3	-1.41786
ko00603	Glycosphingolipid biosynthesis - globo and isoglobo series	0.0394994	2	-1.40341

## Sheet: Table S4
Serpins in Lb larval secretions
Lb larval secretions ID	Name	InterProScan	EggNOG annotation	Nucleotide sequences	Protein sequence
LbLS264	LbLS-serpin-1	Serpin domain;Serpin superfamily;Serpin superfamily, domain 1;Serpin superfamily, domain 2	Belongs to the serpin family	ATGATGTTCACACATTTACTGTCGTTTTTTCTAATAGGTACTTGTAGTATTTATGCAGTAATTGCTTATGGTAACGTAAATTACTTTAGTGAAGAATTGGTACAACCACTCGACTTTCATCAAGCCTTGGAAAAATTCAATAACGACTTATACAAGAATGCAGCGTCAAATGGATCCATACAAAATGTTTTATTATCTCCTTTGAGTATAAATATACTCTTAGCTATACTTGCCGTTGGAGCTGCAGGAAGAACTAGATCTGAAATAGTCACAGGTATCAATCAGCCATTACAGTCGGGCGCACAAATTTTAAATAACTATAAGTTGATGGTGGAAAACTTGATGAATGTCACAGATGTAGAATTACAAATGTCTAACGCAATATTCGTCGATCATAGT…	MMFTHLLSFFLIGTCSIYAVIAYGNVNYFSEELVQPLDFHQALEKFNNDLYKNAASNGSIQNVLLSPLSINILLAILAVGAAGRTRSEIVTGINQPLQSGAQILNNYKLMVENLMNVTDVELQMSNAIFVDHSIRLKKSFQDELFNYFKAHEFSVNFKTPIPTVDKINGKISEQTNNKINNMLSTKDIDERSTKVVITNAIYFKGPYRVSFGDTAIKARMIELPYKGDELSMLIVIPYEMNGLDDVESSLERVNLRNHIKSLMPFEVKLNLPKFRVEATTDLYDALNKMGINEAFTDIANFSRITDGNLSVSKMMHKTLIEVNENGAEAAAASVAVLGFRSMKSDPPEFNANHPFHYKIIKSIDKNNHVVLFAGNVKHIQ
LbLS382	LbLS-serpin-2	Serpin domain;Serpin superfamily;Serpin superfamily, domain 1;Serpin superfamily, domain 2	Serine-type endopeptidase inhibitor activity	ATGATGTTCACACATTTACTGTCGTTTTATCTAATAGGTACTTGTAGTATTTATGCAGTAATGGCTTATGGTAACGTAAATTACTTTAGTGAAGAATTGGTACAACGACTCGACTTTTATCAAGCCTTGGAAAAATTCAATAACGACTTATACAAGAATGCACCGTCAAAAGGATCCATACAAAATGTTTTATTATCTCCTTTGAGTATAAATATACTCCTAGCTATACTTGCCGTTGGAGCTGGAGGAAGAACTAGATCTCAAATAATCACAGCTCTCAATCAGCCAGTCCAGTCGGGCGCACAAATTTTAAATAATTATAAGTTGATTATGGAAAATTGGATGAATGTCACAGGTGCAGAATTAGAAATTTCTAACGCAGTATTCTTCAGTGATTGT…	MMFTHLLSFYLIGTCSIYAVMAYGNVNYFSEELVQRLDFYQALEKFNNDLYKNAPSKGSIQNVLLSPLSINILLAILAVGAGGRTRSQIITALNQPVQSGAQILNNYKLIMENWMNVTGAELEISNAVFFSDCLKLKREFYHELLFYFKAHAFLANFGTPTATANKINNWISTQTNNKINNVLSPNDIDVTFTKMVLTNVIHFKGEWKYKFSDVTNLFFYDYHGQTKIVPTMTQTAQYRVAHVPAIKANIIELPYKGDELSMLIVLPDEMYGLDDVESSLERVNLRNLRNSLSLITVKLNLPKFRVEATTNLNDALYKMGINDLFTDFANFTRITDDIIGGCKIIHKTFIEVNENGAEAAAASAARVAFRSMNPPGPPEFNANHPFHYKIIKSVDENND…
LbLS360	LbLS-serpin-3	Serpin domain;Serpin superfamily;Serpin superfamily, domain 1;Serpin superfamily, domain 2	Belongs to the serpin family	ATGTATCGAAAAGCTCAATTTAAATATGCCCATTTGCCTCATATAAAAGCCAAAGTCATAGAATTGTCATACAAGGGTGACGAACTTAGTATGCTTATCGTACTTCCTGATGAAGTTCATGGTCTCGACAATGTTGAAAAAAGTTTAGAGACAATAACCCTTAGAAAACTCCGAAAGGAACTATCTCTTACTGAAGTCGCATTGGCTTTGCCTAAATTTCATGTTGAAATTACCAATGACTTAAATGATACTTTAAAAGAGATGGGTATAAATCAAATGTTTATGTCTCACGCAAACTTCAGGGGAATTACAGATAGAAATCTTTATGTGAGTAAAATTAAGCAAAAAATTGTCATTGAAGTCAACGAGAATGGTGTTGAAGATGCTGCAACTACAAGT…	MYRKAQFKYAHLPHIKAKVIELSYKGDELSMLIVLPDEVHGLDNVEKSLETITLRKLRKELSLTEVALALPKFHVEITNDLNDTLKEMGINQMFMSHANFRGITDRNLYVSKIKQKIVIEVNENGVEDAATTSGFLTNGMMGEHITQQFLANHAFHYKIIRTVGEHDGIALFADLLSFFLIGSCSIYTVIAYGNVNYDNAEPLNFYDILENFNNNLYKNAASKGSIQNVLLSPLSINILLAILAVGAGGRTRSQIVTAINQPSQSGAQILNNYKLIMENWMNVTDAELQISNAIFVSHSLRLKESFRYELFNYFKAHEFLANFGTPTATANAINGWISRQTNNKINNILSPNDIDVASTKMVLTNAIHFKGEWKNKFNVVTNLFFYGYNHQTTNVPTMI…
LbLS278	LbLS-serpin-4	Serpin domain;Serpin superfamily;Serpin superfamily, domain 1;Serpin superfamily, domain 2	Belongs to the serpin family	ATGAATTTCGGTTCCTTGACTTTTTGCATAACAATGTTCATTATCATTGTTATATATGGAAGCAACACAAATGCCTACAAAATAACAGACAATAATTATTTGAGTAGAGGTGTCAACAAGTTTAGTGTTAAATTATTTAAATTTGCTTCAATGAATGAGACGGGTAATATTATTATCAGTCCTCTAACCATACATGTGATTTTATCTATATTTGCCTTTAATTCCACTGAATCAACTATTCGAGACTTTGAAAATGTTCTGGAATTAAGAATTAATAATAATTATATATTCACACAGTATAGAGATCTTATAGACAACTTACGTGGAGAGAGTATTGCATCTACAACACCAAACAGCATAAAAGCCTTCAGTTTAATTGATGTTCGGCTTAGGGAAATT…	MNFGSLTFCITMFIIIVIYGSNTNAYKITDNNYLSRGVNKFSVKLFKFASMNETGNIIISPLTIHVILSIFAFNSTESTIRDFENVLELRINNNYIFTQYRDLIDNLRGESIASTTPNSIKAFSLIDVRLREITTGNRFTFANDKQPSSEMRYIDIYFNAEWREKFSKYSTTRKFFYNGNTNTRVQMMSMQSYFEYGRITEANATFIKIPFRDNDCYMLIVLPDDMNGLRNVEDVLETLTLEQITRNGLSTIVDLNLPKFKVNCVMDLKVVSQKMGIDRLLTNYFFNNDHVESSTSQIIHQATINISEGGTKDRVEDGYEYNSFVPLYLPPSVRFNVNHPFHYKIIKRINNNEEIVLFVGNIKTLL
LbLS296	LbLS-serpin-5	Serpin domain;Serpin superfamily;Serpin superfamily, domain 1;Serpin superfamily, domain 2	SERine Proteinase INhibitors	ATGCTTGCCTCAGGTGCTGAAGGTATAACTAAATCTGAAATACTCCAATCTCTTAATTTCCCAGCAAATGATCATCTGATGAAATCTAATTATAAATATCTTATCGAAAATATAATGAATGTTCAAGGTGCAACACTTAAAACTTTGAACAAAGTATTCATTAATACTAACCTAGATGTAAAACAAACATTCAAAGACGTATTATCACATAATTTTCACACAGAGGAACAACAAGTGGATTTTTTCTATTCTGAACAAGCAGCAAACTATATTAATACATGGGTATCGAGAGAAACAAATGAAAAAATCAAAAATATTTTTGAAGCCAACGAACTAAATAATAGGACACTCATGATCCTCACAAACGTCATTTACTTTAAAGGCGAATGGAATTTTAAA…	MLASGAEGITKSEILQSLNFPANDHLMKSNYKYLIENIMNVQGATLKTLNKVFINTNLDVKQTFKDVLSHNFHTEEQQVDFFYSEQAANYINTWVSRETNEKIKNIFEANELNNRTLMILTNVIYFKGEWNFKFDEFIDRYFYSGNEKTSVEMMIKNSEFEIKNLPDIHAQSIELPYKGGELKMIIILPNNINGLKQVEKRLETMDLKTLRQNRRNVSVTLYLPKFRVESTIDMNVILQEMGMRTMFTDSANFKTISDSEMNVMVDMIIPHMLTPTFDVNRPFHYKIIRTIGEDDGVVLFAGNCKYIQ
LbLS274	LbLS-serpin-6	Serpin domain;Serpin superfamily;Serpin superfamily, domain 1;Serpin superfamily, domain 2	SERine Proteinase INhibitors	ATGAAAAAAAATTTATTTTCGTGTCTTCTAATAGCTATCAATATGTATATTGTATTGGCTCGCGATCGAGTTATATGGCCCAAATTTAAGAATGATAATTCAAATTTATTTAAATTGGAAAATTCTGAGCAAGAGGACAATCTTGATAAATTAATTTTCAAAATATTTCATGAATCAAATGATCGCGATCAAGTTATCTGGCCCAAATTTAATAATCATAATTCTAAACAAGAGGACAATCTTGAAAAATCAAAAGATCCACAGGATTTACTTAATGCTGAAACAAATTTTACTGATGGATTGCAAATATTCGCTGACAACTTGTACAAGACAGCGTCAAAAAATAAAGTAGACAACGTTTTATTATCTCCTTTGAGTATAAATGTAGCATTAGGTATG…	MKKNLFSCLLIAINMYIVLARDRVIWPKFKNDNSNLFKLENSEQEDNLDKLIFKIFHESNDRDQVIWPKFNNHNSKQEDNLEKSKDPQDLLNAETNFTDGLQIFADNLYKTASKNKVDNVLLSPLSINVALGMIASGAEGNTKTEILKTLHFRENEQLVKISYKNLIDNLMNVTGLTLQILNKVFINDKLQVKSEFKDVLLNNFHAEEEQLNFIDSETAAKSINTWVSRGTNDKIKNIVKPDDLSEDTAMIITNVVYFKGEWKNKFSKVDRQIFYTNSNKETLVPIMYQYADLEFGYASDINATFIELPYKNENLKMLIVLPNLIDGLEQVEKSLETMNLKTLRQKRYLSKVDLYLPKFRVENTIDLNEVLQEMGMKEMFSPFANFSGISEGNLQVSKI…
LbLS130	LbLS-serpin-7	Serpin domain;Serpin superfamily;Serpin superfamily, domain 1;Serpin superfamily, domain 2	SERine Proteinase INhibitors	ATGTACAATAAAAATAGTTTTGGTTGGCTGACTTTGGCTTTCATTATAATTTGTTTTATGAAAAATATAAATGTCAATGGTGCTCAAAAATTTACCAGAAATGTTTCGTCGACAAATGATGAAATTGATGATTTTATCCCGTATCAAGGGGAAAGATTCAATGTTTTTGACTGGCATCTCTTTAAAATAATATCAAAGAAAACTCCTGGAAATATGTTGATTTCTCCGATATCAACAAAATTGGCACTGATTTATTTATACGAGGGTGCTCAAGGTAAAACTGCACAAGAATTGGCTACTGGTTTGCATTTACCTATAAACCGAGCTGTCACGAGAGATAAATTCACATCAATTTTACAATCACTTCAGACCAAGAATCCTGATTATACACTGAATGTT…	MYNKNSFGWLTLAFIIICFMKNINVNGAQKFTRNVSSTNDEIDDFIPYQGERFNVFDWHLFKIISKKTPGNMLISPISTKLALIYLYEGAQGKTAQELATGLHLPINRAVTRDKFTSILQSLQTKNPDYTLNVGTRIYIDSAVQLRQRYAAIVKMFYATDVLSANLSNTHAVADSINNWVNNVTENNIQKIIEDENSLRGSVMVVVNALFFKGTWDRHPFSPKATRMGKFFPTETYSVDVPMMHSYARFYYSSSSESELDAKILRIPYSGQKYAMYFILPRKTNSLDTLVEKLNSQAFSKQTWLMQDMSMAVVIPKFKFDFTSHLESTLKEMGIQDIFEDSATLTGILRTSSASPQLSVSEIVQKSGIEVNEKGTAAYVATEIQISNKIGEETFIANRP…
LbLS161	LbLS-serpin-8	Serpin domain;Serpin superfamily;Serpin superfamily, domain 1;Serpin superfamily, domain 2	SERine Proteinase INhibitors	ATGAAACAAGTTATTGTTATTTTTTGTGCTATAATTTCCAGTAGAGCTCAGATTTTAATATATCCAGATCAGCAGTATGACAAAATTTCAAAGCCAGAAAATCTTTTTGGTACTTCGCCTGAAAATAAATCGCCAGCTTTACATGATATTTTTCCTCAATATTGGAGTGATCATGTAACGAATATTATATCAAGAGGAATAACAAAATTTGCCTTGGATATGGATGATGCAATTTATAAAAACAGCAATAGTGCAAGCAAAAAAAGAGAAAATATTGTTTTTTCACCACTTAGTTTAGCGGGAACAATGGCAATTGTTCTTTTAGCATCAGGTGGACATACATTTGATGAGGTTGCCAAAATTCTTGGTCTAGAATCAGGTGTCGATGTTTCTGGCCAT…	MKQVIVIFCAIISSRAQILIYPDQQYDKISKPENLFGTSPENKSPALHDIFPQYWSDHVTNIISRGITKFALDMDDAIYKNSNSASKKRENIVFSPLSLAGTMAIVLLASGGHTFDEVAKILGLESGVDVSGHSEVVHEMFGLLIGMVGRNKNNPGPQATYANGIFIQEGYPIRPEFRAINQKVYKSEIINVDFHNHGEEAKEIVNNWVNSRTKGKITKILSSIPNPETDVILASALYFNGEWDQYFIDSATMRKPFTIEPGETVTVDMMYNGADFPFYEDKKLGVKILGLPYKGLEVTMYVLLPNRPGATALKEFERNLDPNILENLINNVKNQTCIVGFPKMKLSSSLSLKRAFQSLGLITLFDPRKADLSLLSAGLNNSISKKNIDDDLKSQLPKP…
LbLS171	LbLS-serpin-9	Serpin domain;Serpin superfamily;Serpin superfamily, domain 1;Serpin superfamily, domain 2	SERine Proteinase INhibitors	ATGAAGCAATTTTTAATATTTTATTGCATTTTTATATGCAGTAATGCATTGAATTTGGAATTTATCATGCCTGATGAAGTAGAGCAAATAAGAGAAAGAGTACCAGGTTATTATCCAAATACACGAAATATGGAATATTTGAATCCAGTGTACAATGGAAGACTCTATGTTGATATTAAAAGTGTTATTTCACATGGTGTCGTTCAATTCGCCTTAAAAATTGATGATGTAATGTCTACAATGAGTAAGAATTTAATAAATGGCGACAACGAGAATATTGTTTTTTCACCAGTATGTCTGGCTGGAAATTTGGCTCTTATTATGTTAGCATCAAAGGGACAAACATTTTATGAAATTTCACGAACTCTTGGTTTACAATTAAATACCTATGAATTATCT…	MKQFLIFYCIFICSNALNLEFIMPDEVEQIRERVPGYYPNTRNMEYLNPVYNGRLYVDIKSVISHGVVQFALKIDDVMSTMSKNLINGDNENIVFSPVCLAGNLALIMLASKGQTFYEISRTLGLQLNTYELSSIYYSDIHKIFGQLLEIINKDSENYQINYANGIFIQEGYRMTNNFRDKSRKFYKTDIYALNFTNSQKSKEIVNKWINYKTNGKIPQILTDELNRNAQIIFASALYFNAEWTYPFSDSSTRRGYFKIEPNQFINIDLMFTSNEFPYYQSKELGVKIIGLPYKNSNTTMYALLPKVEGAMALKKFKKILNPSILEDLIRKMKSQECIVAFPKMKLTSVLHLKETLQSLGMKTLFEEADLNYGFTSLNNNQTKYSKLVVEDVLHSVEIN…
LbLS48	LbLS-serpin-10	Serpin domain;Serpin superfamily;Serpin superfamily, domain 1;Serpin superfamily, domain 2	SERine Proteinase INhibitors	ATGAAGAAACCACATCGATGCATACTATTGGCATTTATAGTCTGGGTAAACTTGAAAGAATCTTTCAGTTTACCGGTTCCTGAAGATGAGTTGGACACTTCGACAAGATTGCTTGGTTCCAGTGTTGTAACATCCGTTTCAATTGTTACGGGAGGCGAAAAAAATGGTGGAAGAATGTCACAAAGCAGAAAAGTTATTTCTGGACTTGATCTTCCACCATCACCAGGTGGACTTTTGCGACCCGATAGATTTCAATTTTATACTCTTAACAAGAATGGAGAAGTTGTCACTAAGCAGATGACGGAAAAGGAAATTCAAACACTTATTGCTGCTGGTGGTGGTCATTTTCCTACGGAAATCCATGAAACTCAAACGGCTGGCGATGTACCAACTTCCGGC…	MKKPHRCILLAFIVWVNLKESFSLPVPEDELDTSTRLLGSSVVTSVSIVTGGEKNGGRMSQSRKVISGLDLPPSPGGLLRPDRFQFYTLNKNGEVVTKQMTEKEIQTLIAAGGGHFPTEIHETQTAGDVPTSGMKVADVVQNVQNVLKSELSKPTTVMTSVPTIPGHATDEWSSILPSILAGDMETQSLAIPDSEIIEMKNNSPILEMETKPQPTSDSKLKPNITSTTSTKKPIKEPENPPIVMIHKPIIENHFKKPIIVDSHPHDSIPVATYFEQISTTKPDKNPEKLSPKPLRPNDDSPSKFSVEKPTKPLNVPQGTIKKPSYNPSTSEKPIPSKTTPVPLKTTPLKTNPIQKTTQAPLRTTPSKTTKRPYYTFRPEYPPVSYSEIPMIPVHVITAD…
LbLS327	LbLS-serpin-11	Serpin domain;Serpin superfamily;Serpin superfamily, domain 1;Serpin superfamily, domain 2	SERine Proteinase INhibitors	ATGGCTGCAGCTGTTGACAAGCAAATTGCTCCTCTTGAAGCTGTCTCTAGAGGTGCCGAACAATTTTCCACAAACTTTTTCAAGACTGTAGCGAAAAAACAACCAGGAAATCTAATTACTTCTCCACTAAGTGCAAATGTCGTCTTATCAATGGCATCTTTTGGTGCTCGGGATAACACTAAAAAACAAATGCAAGAGGTTCTTCGAATGCCAAGTGATGATAATGTATCCAAATCCGGATACCAAAACCTAATTGACAGTCTAAATAGTGTAAAGGAAGTGGATCTAAAACTCGCCAACAAAATCTTTCCCAGTGTCAACCTTGAAGTGAAACCAGAATTCAAAGCATTGACAAAAAATAATTTCCGATCCGAAGAACAACAACTTGATTTCTCAAAA…	MAAAVDKQIAPLEAVSRGAEQFSTNFFKTVAKKQPGNLITSPLSANVVLSMASFGARDNTKKQMQEVLRMPSDDNVSKSGYQNLIDSLNSVKEVDLKLANKIFPSVNLEVKPEFKALTKNNFRSEEQQLDFSKSSEAAKTINAWCEEKTNNKIKDLIKPDDVDASTAMVLVNAVYFKGQWKLKFDANNTHNKPFHVDEKTVKEVPTMFKNGKLIYGELPNLKAKFVEIPYKGDEVSMLIVLPDEINGLQEVEQKMSEMNLDDIRRQGQQVEVELYLPKFKIESTIDLQDTLTEMGMGEMFTDQANFRNIADADLKVSKVIQKAFIEVNEEGSEAAAATEFRAIAYSAIIPRPKITFSVNRPFFYILAYNVIHRDEDSLPIYISETTLFNGHVTKPEL
Serpins not in Lb larval secretions
Gene ID	Nucleotide sequences
LB2_223_001	ATGAAGTTGTTTCTTTTATTATTCTCTTATTTATGTTTTGCGGATGCTCAATGTTTAACAACAAATGACAATCCACTCACCTCCAATTACGATGCCAGAAATTTACTTATCGATGGACGTTTTCAATTTTCTTTAAATACTTTAAAAATAATAGCCAATATAAAACAGGGTGAAAATATTTTCTTCAGCCCTGTCAGTTTATATGAAGCTCTTACTCTTGTTTACTTTGGTTCGCGAGGAAGTACTGAAGATTTGTTGAAACAAGCTCTGGGAATTCCTGAAGATTTTTCCAAGATCGATGTACAGAGATTTTTTTCATTTGAAAGTAATGATAATGGCAAAAAGGAAGAAACCTCTTCATTACCTAGTGTAGAATATAACGTAGCAAATCGCTTATGG…
LB2_310_144	ATGTACAATAAAAATAGTTTTGGTTGGCTGACTTTGGCTTTCATTATAATTTGTTTTATGAAAAATATAAATGTCAATGGTGCTCAAAAATTTACCAGAAATGTTTCGTCGACAAATGATGAAATTGATGATTTTATCCCGTATCAAGGGGAAAGATTCAATGTTTTTGACTGGCATCTCTTTAAAATAATATCAAAGAAAACTCCTGGAAATATGTTGATTTCTCCGATATCAACAAAATTGGCACTGATTTATTTATACGAGGGTGCTCAAGGTAAAACTGCACAAGAATTGGCTACTGGTTTGCATTTACCTATAAACCGAGCTGTCACGAGAGATAAATTCACATCAATTTTACAATCACTTCAGACCAAGAATCCTGATTATACACTGAATGTT…
LB2_262_015	ATGGAATTTGATAAAATTGCAAGTGTATATGATGAAGTATGTTTGTCGTCTCGTAAATTTTCTACCATTTTACACAAGACTCTAACTTCAGAGACGAAGGAAAATGTCATTAATTCACCATTTGGTTTGCACATTATTTTATCTTTGCTGTCGTATGGAGCCAAAAATGAAACAGCAGACGCTTTAAAATCGAGACTTTATCATCCAAAAACAAATTTAGAAAATGGATTTAAAGGTCTTAAATCTCTATTTAGTGAAGTAAAAGATGTAGACTTAAATGTCGCAAACACAATTTATGTTCAAGATGATTTACACTTAAATCATGAATTTGTAACTCTAAGTGCTGAGATATTTGGAGCTGGCGTTATACAAGTTGATTTTAAACAACCTTTAAATGCT…
LB2_362_002	ATGATATTTACACATTTATCGTCGTATTTTCTAATTACTAGTTGTATTTATACAGTAATTGCTTTTGATCACCATAAAATATTGTTCAATTTTAAAGAACCAAAATTTTTTCATCATCCTTCATTATTAAATAATCAAAAATCAATAAATCCATCGTATTTTAATGATGTCTTGGATATATTCTCTAATAATTTTTACAAGACAGCGTCAAAGAAAAACTCAAACATTTTATTATCTCCTTTGAGTGTAAATGTAATCTTAGGTATGCTAGCCTTTGGTGCTGAAGGAAATACAGCATCTGAAATACTCAGAATACTCTGTTTGCCATCAAATGACCAATTAATGATAAATAGTTATAAGTATCTCATCGAGAATTTGATGAATGTCCAAGGTGGAGAA…

## Sheet: Table S5
Lb larval secretions ID	InterProScan	Domains	Nucleotide sequences	Protein sequence
LbLS27	Metallopeptidase, catalytic domain superfamily;ADAMTS, cysteine-rich domain 2	Metallopeptidase; cysteine-rich domain 2	ATGATTTACATCTGTATTTTAATTTACGCATTTCTTGCACCAACATTCACATTTGAGGTTCATCAAAATTTTGATGATTATTTCTTGAAACAGTCTCATACATCTGATAAAGTATCTGATTATGAAGTAATATCTGTTGAACATTCTATTCACAAAAGAAGTACTAATCAAATTTCAATTAAATTAAAAAATGAAAATGGCACTGAACGAGAGTTAATTTTGCAATCCGTAGAAGATTTTTTTACTACTAAAGAAACAAATGTATGGACAGCTCGAAAATATGGAAATAAATTTAAATATACCCCTCAAAAAGAAGTTATGGAGAAAGTGAATATTACATTTTATCAAGATGAAAAAACACAGTCTACAATAACTCATACTGTAAATAAAAGAGGAATT…	MIYICILIYAFLAPTFTFEVHQNFDDYFLKQSHTSDKVSDYEVISVEHSIHKRSTNQISIKLKNENGTERELILQSVEDFFTTKETNVWTARKYGNKFKYTPQKEVMEKVNITFYQDEKTQSTITHTVNKRGISEFNGVIDSDKVIRPLNNYIRKRRNVLSDVIYKSENIDSTKNYHVVYKRVSTAHFKEFNNYDHILKKSNHRMKRSILNAPNTVYPEILVYVDKTLFESFNNDIVKTVAYTLTFWNGVDLYFRDLKNPSVRLSIAGIVLCQDQFKMNNPFIITESYMALFQQFMYMENKFKLGENYDIAVLLGANPKVYEKNGEILGLATAKGVCQTNHQFYMTTSTAIIMDDVNFMGISSAAHEFGHLFGAPHDGSRADFRNNIPGAESCPFNEGF…
LbLS59	Peptidase M13;Peptidase M13, N-terminal domain;Peptidase M13, C-terminal domain;Metallopeptidase, catalytic domain superfamily;Peptidase M13, domain 2	Metallopeptidase	ATGTTCCATACTGTTTACTTATTTTTTTTTGGATATTTAGTCATTGTTAGTCCATTCAAGATAATTGAAGACACGTCACTTGCTGTCGAAAGTAATGTTGAGAATAATATTTCTGAAGTTTGTAAAACTAAAGAATGTTACACACTAGCGGAATTAATTAAAAAAGGAATGAATGATACAGTAAATCCTTGCGATGACTTTTATTCCTATGTATGTGGTTCATGGCCGACTAATTATCCGGTTCCTGAAGACAAATTTAAGTGGGATTTGGATTCAATGGTTGAAGAAAAGATAAATATTATTCTAAAAGAAATTTTACAAAAGCGATCAAGGACTCAGGATAATGTGCCATTAACATTAGAGAAGAAATGGTTCAAGTCATGCATGGATGAAGATAGA…	MFHTVYLFFFGYLVIVSPFKIIEDTSLAVESNVENNISEVCKTKECYTLAELIKKGMNDTVNPCDDFYSYVCGSWPTNYPVPEDKFKWDLDSMVEEKINIILKEILQKRSRTQDNVPLTLEKKWFKSCMDEDRINKKGLEPLKNIIEKIGGWPMTMNTSVWEKKEITWQNVSQYYANIVGAYSLFDIGVQPDAENSTVQIIAIDQSSDSLIETRTFGDKENSYHYKKFISYDYTNNEDVDDIDDDDNDDDDDNDKEADDAAVKYVRLILKIAYAYSAFVGGSEKNILADTVNLLKFEVSLKEIQTSPNKKGDMELGNNKMSISDFQKYYNRKRPGRTTARINWLEMIQALFKDTDVVIEETEKIALLDKPYIDKLVHLLKRTPQKTIVNYIHWSFISDV…
LbLS97	Peptidase M13;Peptidase M13, N-terminal domain;Peptidase M13, C-terminal domain;Metallopeptidase, catalytic domain superfamily;Peptidase M13, domain 2	Metallopeptidase	ATGAAAAGTAAAAATTCCCTACCTTTTATCATTTGGATATTGTCAATTTGTAAATACAATGTAATAATTAATGCAGAAAAAATTGACGATAATAATGGGACAGTTCAAACAACAAACAATAATTATAGTGTCTGTAATAGTACAATATGTAAAAATGCTGCTGAACTAATAATTAAAGGAAGAAATGAATCAGTTGAACCTTGTAATGATTTTTATTCCTACGTTTGCAGTAATTGGTCAACTAATTATCCAATATCTGATAATTTGAAATTTATCAATTTACACACTATGACCGTAAATAAATTTAAACCAATCATAAAAGAAATACTACAAAAACGAATTGATCAAAATGATAGTTTAAATTTACGTTATGAAAAAAAATGGTTTCAATCGTGTAAC…	MKSKNSLPFIIWILSICKYNVIINAEKIDDNNGTVQTTNNNYSVCNSTICKNAAELIIKGRNESVEPCNDFYSYVCSNWSTNYPISDNLKFINLHTMTVNKFKPIIKEILQKRIDQNDSLNLRYEKKWFQSCNNEERILNIGQNLLINITEKIGGIPMAMDFGDFSVWLEKHITWQNVNNYYTRLIGESVFFKLELSPNGKDFKYFISKPSTNDIDDKSKIIFNYFTEKGKLNISWIDLEEVLTFHKKLNMAIDDETSRVEQEMTIEKFQEKYNIKCPRHSNGRMNFSKTFSILLKEMKLSKNETIQIHSLYFIMNLCYLFKHTSSRIIVNYIHWRFLVDSFDYWYVKKDLLSNKSRSDECLSLLLLKKGHITELFTNYLPKNTMDLTNSMFYNIRVYL…
LbLS98	Peptidase M13;Peptidase M13, N-terminal domain;Metallopeptidase, catalytic domain superfamily;Peptidase M13, domain 2	Metallopeptidase	ATGAAGAAGGGTCATAGAATTAAGAAAAGAGGATTGGAACCATGGAAGAAAATTATAGACAAGATTGGTGGTTGGCCAATGGTTATGAATACAACTGAATGGGAAAAAAAAGAAATCACTTGGCAAGATGTTGTTTATTATTATGTCGATATTATAGGAGGATATGGTTTATTTAATATAGATACTTCATATAATCCAAAAAATTCCACACTTCAAATGATTTGGATTACTCAAGAAAATAAGTTTCTGCCTGACATCAGTTTTTTGAATGATATGGAAAGTAGTCATTATTATAATCAATATAGTTCATACAGTCATGGAAATAACGATAAAACAAAATATGAAAATTTTCTAAACAGAGCAATTTCTAAATATTCAGAATCCGAAGGAATGAGGGAC…	MKKGHRIKKRGLEPWKKIIDKIGGWPMVMNTTEWEKKEITWQDVVYYYVDIIGGYGLFNIDTSYNPKNSTLQMIWITQENKFLPDISFLNDMESSHYYNQYSSYSHGNNDKTKYENFLNRAISKYSESEGMRDEKKIEIESRNLYEFIKSLEKLKLTQNERREFEYEIMRISDFQNFYNHNNTNASTISKINWLEMIKATYNNTNVVIDESEEIIVYDKPYFNKLSQLLEKTPQRTIVNYIHWMFIRETIPYLDKETVQFIYDTKKTADVGIIKPSERWEYCFNSLKYNFGTSFEFIKRQFPNTTKVSATTMAKEIQHEIEVEMSNSNWLNNETKNLVKEKLKAMKIVIGYSESYFSEFNSSDENINDEVPLGPDYFENKIAFFKHIRFEAAKYIRELQ…
LbLS141	Peptidase M13;Peptidase M13, N-terminal domain;Peptidase M13, C-terminal domain;Metallopeptidase, catalytic domain superfamily;Peptidase M13, domain 2	Metallopeptidase	ATGGTCGATATTTATTACGTAGTTTTGGCCGTCTACTTAATAACTTCGGCAAAAATAAATAATGCCAATATTCCGGAGGTTTGTGAAACCAAAGAATGCCATTCATTAGCGGAATCAATTAAAAAGGGAATGAATGATAGCGTAAATCCTTGCGATGACTTTTATTCCTACGTATGTGGTTCATGGCAATCTAATTATCCGGTTCCTAAAGGCGAAGAATTCTGGGATTTAATTAAAATAAATAAAGAAAAAAGAAAATTTATTATAAAAGAAATTATAGAAAAGCCACTAAGTTCTGAGGATACTAAGTCATTAATTTTCGAGAAAAAATGGTACAATTCTTGTATGGATGAAGACAGTATTAAGAAAAAAGGATTGGAACCGTTGAAGAAAATTATA…	MVDIYYVVLAVYLITSAKINNANIPEVCETKECHSLAESIKKGMNDSVNPCDDFYSYVCGSWQSNYPVPKGEEFWDLIKINKEKRKFIIKEIIEKPLSSEDTKSLIFEKKWYNSCMDEDSIKKKGLEPLKKIIDKIGGWPMVMNTTEWEKKNITWQDVVYYYVDIIGGYGLFTIDTTYNPKNSTLKMIVITEENKFLPDTNFLNDMESSDYFNQFISYSNENNDNNDDITKFQNVLNKAISKYSESEGMRDEKEIEIDIRNLFEFNKSLQKMKFTPNEKREFGYEIMRISDFQNFYNHNNTNESTISKWYHPTTLKKGFVNYIHLRFIEETLPYLDKEIKQFIYDTKKTADVGIIKPSERWEYCLNSLPVNFGTSFEFIKRQFPNTTKVSATTMAKEIQ…
LbLS142	Peptidase M13;Peptidase M13, N-terminal domain;Peptidase M13, C-terminal domain;Metallopeptidase, catalytic domain superfamily;Peptidase M13, domain 2	Metallopeptidase	ATGTTCGATACTCATTACTTAATTTTTGCCGTCCACTTAATAATTTTATTAATAATAAATGAAGAAAAAACACTTGTTTTCGGAAGTGATGTTGAAAATAATATTTCGGAAGTTTGTGAAACTAAGGAATGCCACTCATTAGCGGAATTAATTAAAAAGGGAATGAATGATAGCGTAAATCCTTGCGATGACTTTTATTCCTACGTATGTGGTTCATGGCAATCTAATTATCCGGTTCCTAAAGGCAAACAAAACTGGGATTTATTTGAAATAAGTACAGAAGAAAGAAAATTTATTCTAAAAGACATTATAGAAAAGCCACTAAGTTCTGAGGATACTGAGCCATTAGTTTTCGAGAAAAAATGGTATAATTCTTGTATGGATGAAGACAGAATTAAG…	MFDTHYLIFAVHLIILLIINEEKTLVFGSDVENNISEVCETKECHSLAELIKKGMNDSVNPCDDFYSYVCGSWQSNYPVPKGKQNWDLFEISTEERKFILKDIIEKPLSSEDTEPLVFEKKWYNSCMDEDRIKKKGLEPLKKIIDKIGGWPMVMNTTEWEKKEITWQDVVYYYVDIVGGYGLFTIGTSSNPKNSTLHMIAITQENKFLPNINFLNDMESSDYNNQFISYSNGNNDNNDDITKFQNFLNKAISKYSESEGMRDEKKIEIDSRNLFDFINSLEKIKLTLNERREFGYEIMRISDFQNLYNHNNTNESTISKINWLEMIKAVYNNTDVVIDESEKIIVLDKTYFNKLSQLLEKTDQRTIVNYIHWMFIVETLPYLDKEIKQFIYDTKKTADV…
LbLS148	Peptidase M13;Peptidase M13, N-terminal domain;Peptidase M13, C-terminal domain;Metallopeptidase, catalytic domain superfamily;Peptidase M13, domain 3	Metallopeptidase	ATGTTCAATATTTATTACTTAATTTTTGCCGTCCACTTAATAATTTTATTAATAATAAATGAAGACAAAACACTTGTTTTCGGAAGTGATGTTGAAAATAATATTTCGGAAGTTTGTGAAACTAAGGAATGCCACTCATTAGCGGAATTAATTAAAAAGGGAATGAATGAAAGCGTAAATCCTTGCGATGATTTTTATTCCTATACTACAGAGGAGAGAAAATTTATTCTAAAAGAAATTATAGAAAAGCAACTAAGTCCTGAGGATATTGAGCCATTAATTTTCGAGAATAAATGGTACAATTCTTGTATGGATGAAGATAGAATTAAGAAAAAAGGATTGGAACCGTTGAAGAAAATTATAGACAAGATTGGTGGTTGGCCAATGGTTATGAATACA…	MFNIYYLIFAVHLIILLIINEDKTLVFGSDVENNISEVCETKECHSLAELIKKGMNESVNPCDDFYSYTTEERKFILKEIIEKQLSPEDIEPLIFENKWYNSCMDEDRIKKKGLEPLKKIIDKIGGWPMVMNTTEWEKKEITWQDVVFHYVDTIRAYGLFTIGTSHNPKNSTLKMIGITQENKFLPDTNFLNDMESSHYYNQYISYSHGNNDDNDDITKFQNFLNKAISKYSESEGMRDEKEIEIDSRNLFEFIKSLEKIKLTLNKRREFGYEIMRISDFQNFYNHNNNNESTISKINWLEIIQAFYNNTDVFIDESEEIVVLEKPYFYKLSQLLEKTPQRTIGWRLCMSW
LbLS183	Peptidase M13;Peptidase M13, N-terminal domain;Peptidase M13, C-terminal domain;Metallopeptidase, catalytic domain superfamily;Peptidase M13, domain 2	Metallopeptidase	ATGTTCCAGTCAATTTATTTTGTTTTCTTCGGAAGTTTAGTCATTGTTAATTCATTCAAGATAATTGAAGACAAAACACCTACAGTCGAAAGAAATGTTAAGAATGATATTGCTGTTTGTAAAACCAAGGAATGTTATAATATAGCCGAATTAATTAAAAAAGGAATGAATGATACAGTAAATCCTTGTGAAGATTTTTATTCCTACCTGTGTGGATCATGGCAGACTAATTTTCCGACTCCGGAAAAGAAATTAAAATGGGATTTGGATGCAATAACTAACAAAAAAATATATACTGTTTTAAAAGAAATTTTGCAAAAGCCATCAAGCTCTGAGGATAATAAGCTATTAGCTTTAGAGAAAAAATGGTTCAAGTCTTGTATGGATGAAGATAGCATT…	MFQSIYFVFFGSLVIVNSFKIIEDKTPTVERNVKNDIAVCKTKECYNIAELIKKGMNDTVNPCEDFYSYLCGSWQTNFPTPEKKLKWDLDAITNKKIYTVLKEILQKPSSSEDNKLLALEKKWFKSCMDEDSINKRGLEPLRNIIEKVGGLPLLMNTSVWEKKEITWQNVAQYYANILGEYDLFNIQISPDLHNSTTQTIMIDQTSDIRIEFASFINKEISYNHKQFISYNSEVNNLDKVDDANPKEKIFMSILKFISAYSGSEGGRDEKEIINDIQNLIDFHYSLEKIKTPVYEIDVMELGNNKITISEFQKHYNRKQTGSTKSMINLLEFIQVLFKNSDVVIDESEEIYVMDKLFFDKLGQLLEATPERTIVNYIHARFIGRVNAYLDKPTSQILPE…
LbLS236	Peptidase M12B, ADAM/reprolysin;Metallopeptidase, catalytic domain superfamily;ADAMTS, cysteine-rich domain 2	Metallopeptidase; cysteine-rich domain 2	ATGATTTATATCTGTATTTTACTTTACGCATTAATTGCGCCATTTTCATACACGTTTGGAAATACAGAAGTATCTAGTGAAATGACAGTAACTGTCAATATTAGGAACAAAGATAGAACCGTACCTTTGCAGTCCTCAGAATATTTTGCTGATAAAAATACAAAAGTCTGGTTAGCTGAAAGAGTAGGGGATAAATTTACATACACTCTACAAGATGATATTATCAAAAAAGCAAATAAAACCTTCTATGAAGAGAAATTGAATGATGATACTAATTCAGAAGATTATGAAAATTTTGATCCTTCTGATTTTGAAGAAAATGCAGATATTGATAAAAAACCTCAAACAACTAAAATATCTAAAATATCTGAAGATGATGACTACAATTTTGATTCTTCT…	MIYICILLYALIAPFSYTFGNTEVSSEMTVTVNIRNKDRTVPLQSSEYFADKNTKVWLAERVGDKFTYTLQDDIIKKANKTFYEEKLNDDTNSEDYENFDPSDFEENADIDKKPQTTKISKISEDDDYNFDSSSFYDNEENDEKPIQKKNEPEIKENTVYPEILVYVDKTIFEHFNYDIVKTVAYTLVFWSGVDFKFRHVLSPIIRLNIAGIVVLKDQLLPNEKFQINRDVHNKFSKHMFSHEKFIFEKDYDIAVWLAGSTNLQTSEQAKSIVAGACHKLPTMLASVAIILDDFKLSGIATAAHELAHLFGAANDGEQLKIWSGPGSKNCSASDGYLMSTQRHGNNAHFFSKCTRKAIEYFFSTNRSNCLKNNRFPHEIEEPVLRILPSLYLTLDQQCE…
LbLS240	Peptidase M12B, ADAM/reprolysin;Metallopeptidase, catalytic domain superfamily;ADAMTS, cysteine-rich domain 2	Metallopeptidase; cysteine-rich domain 2	ATGATATACTTGATTTTATTTTGTGCAATGTTTGCGCAATTTGTGTGGTCTGATGAGACTCTAACTGACAAAATTAATGGAATTGATCGCAACTTGTATCTAAATCCAAAACAAGGTTTTTTCGCTGGGAAGAGAACAAAAATTTGGACAGCAAAAATTAATCCAAACAATCCAGATAAATTTATTTATTCTGCACGCAGTGGGGTAATGGAGAAAGTGGGTACTTTTTATCAAGATAGAAAAACATTATTTTCGCACACAATAGACGTTAAACAAAGAACAATCTACAAACGTGATGTTGAGCTTGATGAAAATTTAAATATCCCGGAAAAATCAAAATTAGGCGATCCAGAAATTATATATCCGGAAATTATGATATTTGTCGACGATGCACTCTTT…	MIYLILFCAMFAQFVWSDETLTDKINGIDRNLYLNPKQGFFAGKRTKIWTAKINPNNPDKFIYSARSGVMEKVGTFYQDRKTLFSHTIDVKQRTIYKRDVELDENLNIPEKSKLGDPEIIYPEIMIFVDDALFSRFNKDVEKTVKYILAFWNGVDLRYRAFKTPEIFLNIARIILVEGPLPFEKNTSPSNDRNKIFDTRILNSFGQYLYNEDRIGFKRDYDVAILMTGKDLINENYGNFTTGISYVNGACNKSAEDYKIRAVGVIEDNGGFKGIRAGAHELAHLLGAPHDGDEGTSLGGPGAITCLPDYGFLMSYERDNRNQFYFSSCTKQSITYYTSLARAECLRDNPARKMGTYKLNRILPGKLMTLNEQCRKSGFYAPRYNDSSVCQDLWCLERPF…
LbLS248	Metallopeptidase, catalytic domain superfamily;ADAMTS, cysteine-rich domain 2	Metallopeptidase; cysteine-rich domain 2	ATGATATTGATGTATTACTTCACAATTTTATTTTGTACTCTTTTTGTGCCCATTACTCAATCGTTCAATGTCGACGATAGATTTTTAAACGATGAATCTGATTATGAGGTGGTGCCAATTCATCATAAAATATCCGATGACAAATTAACAATTCGAATTAAAAGAGATGGGAAAGACAATGATTATTATTTAAATCCAACTGATAGTTTACTTGCAGGCACAGAAACGAAAGTTTATACTGCCTCTAATAATGTTGATTGGAGATCCGTTGATTTTCATGGAATTATCGACAATAATTATGTGATTCAACCATTGCCCAATCATCTTCGTAAACGTCGAGATTTGACGAAAAAAAATTCTGCAACCCTTGAAAGTGATGCCGAAGGTTTCATAAATACT…	MILMYYFTILFCTLFVPITQSFNVDDRFLNDESDYEVVPIHHKISDDKLTIRIKRDGKDNDYYLNPTDSLLAGTETKVYTASNNVDWRSVDFHGIIDNNYVIQPLPNHLRKRRDLTKKNSATLESDAEGFINTDEHIIYKQTFNNASQLDASKMVDDEIMKIKSVSRREVGVTPKIVYPEIMVFVDDILFNKFNQDVMEAVQYTLSFWNAVDLRYREFDDPQIRLYIRKIEQFFQPTIDYDAAVLMTGRDMMDLQGNKGTAGIAFEAGVCRESTYQGYFGTGVVEDSNGYGGIIAAAHELGHLFGAPHDEEDSMFHQNGALHCPKEDGYIMSYNRYNKNRILFSPCSKNVIRTVLSQNFAKCVQNNPAEYVNNIQVSRILPGEIMTLDQQCKNDGYIRN…
LbLS291	Peptidase M12B, ADAM/reprolysin;Metallopeptidase, catalytic domain superfamily;ADAMTS, cysteine-rich domain 2	Metallopeptidase; cysteine-rich domain 2	ATGATTTACATCTGTATTTTACTTTACGCATTAATTGCGCCATTTTCATACACTTTTGGAAGTGCAGAAGTATCTAGTGATCTGACAATAAATATTGGGGGCAATGATAAAATCGATACTCTGCAGTCTTCAGATTATTTTGCCTCTATAAATACAAAAGTCTGGTTAGCTGAAAAAGTAGGGAATAAGTTTAAATACACTCTACAAGATGATATTATCAAAAAAGCAAATGAAACCTTCTATGAAGAGAAATTGAATGATGATACTAATTCAGAAGATTATGAAAATTTTGATCCTTCTGATTTTGAAGAAAATGCAAAAAGTAATGAAAAACCTATTCAAAAAAAGAAAGAACCTGAAATTAAAGAAAATACGGTATATCCAGAAATTTTGGTCTAT…	MIYICILLYALIAPFSYTFGSAEVSSDLTINIGGNDKIDTLQSSDYFASINTKVWLAEKVGNKFKYTLQDDIIKKANETFYEEKLNDDTNSEDYENFDPSDFEENAKSNEKPIQKKKEPEIKENTVYPEILVYVDKTIFEHFNYDIVKTVAYTLVLWNGVDFKFRQIPTPLIRLKIAGIVVSKDQLLPNKQFKLSNEVYEEFGKHMFRHGQFEFEKQHYNIAVWLAGSTKLPKGEQGRSSVATGCVIGKNKKILWSSAIIQDDFKLSGIAAAAHELAHLFGSANDGQKLKNWPGPHSKDCPTSDGYIMSNQIYGKNVQFFSSCTKNAIKYYFSHKRSKCFKSNTLTKKTEEQVLRILPGKYLTLDQQCEREGYQKAFNVTSEICTNLKCLTKENNAEYI…
LbLS295	Peptidase M12B, ADAM/reprolysin;Metallopeptidase, catalytic domain superfamily;ADAMTS, cysteine-rich domain 2	Metallopeptidase; cysteine-rich domain 2	ATGATTTACATCTGTATTTTAATTTACGCATTTCTTGCACCAACATTCACATTTGAGGTTCATCAAAATTTTGATGATTATTTCTTGAAACAGTCTCATACATCTGATAAAGTATCTGATTATGAAGTAATTTCTGTTGAACATTCTATTCACAAAAGAAGTACTAATGAAATTTCAATTAAATTAAAAAATAAAAATGGCACTGAACGCGAGTTAATTTTGCAATCCGTAGAAGATTTTTTTACTACTAAAGATACAAATGTATGGACAGCTCAAAGATATGGAAATATATTTAATTATACTCTGCAAAAAGATGTTATGGAGAAAGTGAATATTACATTTTATCAAGATGAAAAAACACAGTCTACAATAACTCATACTGTAAATAAAAGAGGAATT…	MIYICILIYAFLAPTFTFEVHQNFDDYFLKQSHTSDKVSDYEVISVEHSIHKRSTNEISIKLKNKNGTERELILQSVEDFFTTKDTNVWTAQRYGNIFNYTLQKDVMEKVNITFYQDEKTQSTITHTVNKRGISEFNGVIDSDKVIRPLNNYIRKRRNVLSDAIYKSENMDSTKNYHVVYKRVSTPHFKEINNYDHILKKSNHRMKRSILNAPNTVYPEILVYVDKTLFESFNNDIVKTVAYTLTFWNGVDLYFRDLKNPSIRLSIAGIVLCQDQFKTSNPFTITESYMMLFQHFMYMEDKFKLGENYDIAVLLGANPEAYKNKEETLGIATIKGVCQTNHQFYMTTSTAIIMDDVNFMGISSAAHEFGHLFGAPHDGSRADFRNNIPGAESCPFNEGF…
LbLS354	Metallopeptidase, catalytic domain superfamily;ADAMTS, cysteine-rich domain 2	Metallopeptidase; cysteine-rich domain 2	ATGATTTATTTGCCAATTGTAATTGGCGCAATTTTTTCACTTTCTGCGGAATCATTTAAGATTCATGGACATGATAAAAGGCCAGAAGTACTTACTTGTACTTATCCAACATCAAATCAACCTATCGTTTCAGATAAAAAACATGATATTGTCCCCGTAACTGAAAAAGTATTTAATGAAGATTCTAGCTATAAAGAAATTTCATTTCATGTAAAGGATGAATCTATAAAGGTCAATTTACAGCGTAGTGATGGAGTTTTAGTACACAAAAATACACGTGTTTGGTTGGTCAAAAAAGAAAATAATAAAGTTCAATTTAAACTTCAGGAAAATGCTCTTAACAACATTGAAGCTTATGTAGATGAATCAACTCATTCTTCATTTGTAAAATTACCAGAG…	MIYLPIVIGAIFSLSAESFKIHGHDKRPEVLTCTYPTSNQPIVSDKKHDIVPVTEKVFNEDSSYKEISFHVKDESIKVNLQRSDGVLVHKNTRVWLVKKENNKVQFKLQENALNNIEAYVDESTHSSFVKLPEENGYYFYYGVYDYSIGVKAAPKQHARRRREVEENKTVSTIDHIVYTLPKQVNFDLRNAYTSFEPDLCNKTSELAPPETVYPEILVIMDYALYSHYKGNLQEALSYIITFWNAVDLKFRDLREPAVKLNIAGIIIEEEEAALLHHSVIQQNGTFKGKVNRNFVLDDIGTNLYNSHLKIREDYDLAVYMMGNDLVTSNFEEELEKRHGLDGILGVAKLGMSCIKDDSEGIVDAVSAFEDSNGYIGILHGIHELGHLFGASHDGERGNI…
LbLS317	Peptidase M13;Peptidase M13, N-terminal domain;Peptidase M13, C-terminal domain;Metallopeptidase, catalytic domain superfamily;Peptidase M13, domain 2	Metallopeptidase	ATGGTCGATATTTATTACGTAGTTTTTGCCATCTACTTAATAACTTCGGCAAAAATAAATAATGACAATATTCCGGAGGTTTGTGAAACCAAAGAATGCCATTCATTAGCGGAATTAATTAAAAAGGGAATGAATTATAACGTAAATCCTTGCAATGACTTTTATTCCTACGTATGTGGTTCATGGCAATCTAATTATCCGGTTCCTGACGGCCAAAAAAACTGGAATATATATAAAATAAATAAAGAAAAAAGAAAATTTATTATAAAAGAAATTATAGAAAAGCCACTAAGTTCTGAGGATACTAAGCAATTAATTTTCGAGAAAAAATTGTACAAATCTTGTATGGATGAAGATAGAATTAAGAGCAGAGGATTGGAACCATGGAAGAAAATTATA…	MVDIYYVVFAIYLITSAKINNDNIPEVCETKECHSLAELIKKGMNYNVNPCNDFYSYVCGSWQSNYPVPDGQKNWNIYKINKEKRKFIIKEIIEKPLSSEDTKQLIFEKKLYKSCMDEDRIKSRGLEPWKKIIDKIGGWPMVMNTTEWGKKNITWQDVVYYYVDIIGGYGLFSIGTTFNPKNFTLQMIYISQDNKFLPDISSLNDMESSHYYNQYISYSHGNNDKTKYENFLNRAISKYSESEGMRDEKEIEIESRNLYEFINSLKKIKLTQNQIRESEDEIMRISDFQNFYNQNNTNASTISKINWLEMIKAFYNNTNVVIDESEEIIVYHKPYFNKLSQLLEKTAQRTIVNYIHWIFIRETLPYLDKEIKQFIYDTKKTADVGIIKPSERWEYCFDS…
